# Supplementary material for: Computer-guided design of novel nitrogen-based heterocyclic sphingosine-1-phosphate (S1P) activators as osteoanabolic agents
Source: EXCLI J. 2024 May 27;23:818–32. doi: 10.17179/excli2024-7214 (PMC11579520; doi:10.17179/excli2024-7214)
Supplement: Supplementary data [file EXCLI-23-818-s-002.xlsx]

## Sheet: Scaffold A
Compound	SMILE	R2v+	MATS5m	nR05	Km	Predicted pEC50
1A-1	CC(CNC(C1=C(N(C2=NC3=C(N=C12)C=CC=C3)CC4=CC(OC)=C(OC)C=C4)N)=O)C	0.028	-0.009	1	0.524	5.50004
1A-2	CC(CNC(C1=C(N(C2=NC3=C(N=C12)C=CC=C3)CC4=CC(OC)=C(OC)C=C4)N)=O)CC	0.028	-0.005	1	0.503	5.51649
1A-3	CC(CNC(C1=C(N(C2=NC3=C(N=C12)C=CC=C3)CC4=CC(OC)=C(OC)C=C4)N)=O)C(C)C	0.027	-0.001	1	0.494	5.49885
1A-4	CC(CNC(C1=C(N(C2=NC3=C(N=C12)C=CC=C3)CC4=CC(OC)=C(OC)C=C4)N)=O)C(C)(C)C	0.027	0.003	1	0.529	5.47301
1A-5	O=C(C1=C(N(C2=NC3=C(N=C12)C=CC=C3)CC4=CC(OC)=C(OC)C=C4)N)NCC(CC)CC	0.028	-0.001	1	0.525	5.50047
1A-6	O=C(C1=C(N(C2=NC3=C(N=C12)C=CC=C3)CC4=CC(OC)=C(OC)C=C4)N)NCC(CC)C(C)C	0.026	0.003	1	0.563	5.42231
1A-7	O=C(C1=C(N(C2=NC3=C(N=C12)C=CC=C3)CC4=CC(OC)=C(OC)C=C4)N)NCC(CC)C(C)(C)C	0.027	0.007	1	0.582	5.43359
1A-8	O=C(C1=C(N(C2=NC3=C(N=C12)C=CC=C3)CC4=CC(OC)=C(OC)C=C4)N)NCC(C(C)C)C(C)C	0.025	0.007	1	0.537	5.4175
1A-9	O=C(C1=C(N(C2=NC3=C(N=C12)C=CC=C3)CC4=CC(OC)=C(OC)C=C4)N)NCC(C(C)C)C(C)(C)C	0.027	0.011	1	0.566	5.44626
1A-10	O=C(C1=C(N(C2=NC3=C(N=C12)C=CC=C3)CC4=CC(OC)=C(OC)C=C4)N)NCC(C(C)(C)C)C(C)(C)C	0.026	0.015	1	0.581	5.4105
1A-11	CC(CNC(C1=C(N(C2=NC3=C(N=C12)C=CC=C3)CC4=CC(OCC)=C(OC)C=C4)N)=O)C	0.026	-0.025	1	0.541	5.43475
1A-12	CC(CNC(C1=C(N(C2=NC3=C(N=C12)C=CC=C3)CC4=CC(OCC)=C(OC)C=C4)N)=O)CC	0.026	-0.021	1	0.514	5.45574
1A-13	CC(CNC(C1=C(N(C2=NC3=C(N=C12)C=CC=C3)CC4=CC(OCC)=C(OC)C=C4)N)=O)C(C)C	0.026	-0.017	1	0.499	5.46766
1A-14	CC(CNC(C1=C(N(C2=NC3=C(N=C12)C=CC=C3)CC4=CC(OCC)=C(OC)C=C4)N)=O)C(C)(C)C	0.026	-0.013	1	0.519	5.45315
1A-15	O=C(C1=C(N(C2=NC3=C(N=C12)C=CC=C3)CC4=CC(OCC)=C(OC)C=C4)N)NCC(CC)CC	0.024	-0.017	1	0.522	5.40022
1A-16	O=C(C1=C(N(C2=NC3=C(N=C12)C=CC=C3)CC4=CC(OCC)=C(OC)C=C4)N)NCC(CC)C(C)C	0.025	-0.013	1	0.552	5.4032
1A-17	O=C(C1=C(N(C2=NC3=C(N=C12)C=CC=C3)CC4=CC(OCC)=C(OC)C=C4)N)NCC(CC)C(C)(C)C	0.024	-0.009	1	0.482	5.43162
1A-18	O=C(C1=C(N(C2=NC3=C(N=C12)C=CC=C3)CC4=CC(OCC)=C(OC)C=C4)N)NCC(C(C)C)C(C)C	0.023	-0.009	1	0.46	5.4232
1A-19	O=C(C1=C(N(C2=NC3=C(N=C12)C=CC=C3)CC4=CC(OCC)=C(OC)C=C4)N)NCC(C(C)C)C(C)(C)C	0.025	-0.005	1	0.527	5.42327
1A-20	O=C(C1=C(N(C2=NC3=C(N=C12)C=CC=C3)CC4=CC(OCC)=C(OC)C=C4)N)NCC(C(C)(C)C)C(C)(C)C	0.025	-0.001	1	0.599	5.36949
1A-21	CC(CNC(C1=C(N(C2=NC3=C(N=C12)C=CC=C3)CC4=CC(OC)=C(OCC)C=C4)N)=O)C	0.028	-0.025	1	0.559	5.47123
1A-22	CC(CNC(C1=C(N(C2=NC3=C(N=C12)C=CC=C3)CC4=CC(OC)=C(OCC)C=C4)N)=O)CC	0.028	-0.021	1	0.54	5.48617
1A-23	CC(CNC(C1=C(N(C2=NC3=C(N=C12)C=CC=C3)CC4=CC(OC)=C(OCC)C=C4)N)=O)C(C)C	0.027	-0.017	1	0.528	5.47079
1A-24	CC(CNC(C1=C(N(C2=NC3=C(N=C12)C=CC=C3)CC4=CC(OC)=C(OCC)C=C4)N)=O)C(C)(C)C	0.028	-0.013	1	0.548	5.48132
1A-25	O=C(C1=C(N(C2=NC3=C(N=C12)C=CC=C3)CC4=CC(OC)=C(OCC)C=C4)N)NCC(CC)CC	0.026	-0.017	1	0.565	5.41782
1A-26	O=C(C1=C(N(C2=NC3=C(N=C12)C=CC=C3)CC4=CC(OC)=C(OCC)C=C4)N)NCC(CC)C(C)C	0.027	-0.013	1	0.591	5.42382
1A-27	O=C(C1=C(N(C2=NC3=C(N=C12)C=CC=C3)CC4=CC(OC)=C(OCC)C=C4)N)NCC(CC)C(C)(C)C	0.025	-0.009	1	0.513	5.43324
1A-28	O=C(C1=C(N(C2=NC3=C(N=C12)C=CC=C3)CC4=CC(OC)=C(OCC)C=C4)N)NCC(C(C)C)C(C)C	0.024	-0.009	1	0.493	5.42331
1A-29	O=C(C1=C(N(C2=NC3=C(N=C12)C=CC=C3)CC4=CC(OC)=C(OCC)C=C4)N)NCC(C(C)C)C(C)(C)C	0.027	-0.005	1	0.568	5.44238
1A-30	O=C(C1=C(N(C2=NC3=C(N=C12)C=CC=C3)CC4=CC(OC)=C(OCC)C=C4)N)NCC(C(C)(C)C)C(C)(C)C	0.026	-0.001	1	0.618	5.38018
1A-31	CC(CNC(C1=C(N(C2=NC3=C(N=C12)C=CC=C3)CC4=CC(OCC)=C(OCC)C=C4)N)=O)C	0.026	-0.039	1	0.569	5.41153
1A-32	CC(CNC(C1=C(N(C2=NC3=C(N=C12)C=CC=C3)CC4=CC(OCC)=C(OCC)C=C4)N)=O)CC	0.026	-0.035	1	0.545	5.43025
1A-33	CC(CNC(C1=C(N(C2=NC3=C(N=C12)C=CC=C3)CC4=CC(OCC)=C(OCC)C=C4)N)=O)C(C)C	0.026	-0.031	1	0.53	5.44217
1A-34	CC(CNC(C1=C(N(C2=NC3=C(N=C12)C=CC=C3)CC4=CC(OCC)=C(OCC)C=C4)N)=O)C(C)(C)C	0.026	-0.027	1	0.548	5.42917
1A-35	O=C(C1=C(N(C2=NC3=C(N=C12)C=CC=C3)CC4=CC(OCC)=C(OCC)C=C4)N)NCC(CC)CC	0.025	-0.031	1	0.568	5.38844
1A-36	O=C(C1=C(N(C2=NC3=C(N=C12)C=CC=C3)CC4=CC(OCC)=C(OCC)C=C4)N)NCC(CC)C(C)C	0.025	-0.027	1	0.595	5.36865
1A-37	O=C(C1=C(N(C2=NC3=C(N=C12)C=CC=C3)CC4=CC(OCC)=C(OCC)C=C4)N)NCC(CC)C(C)(C)C	0.024	-0.023	1	0.522	5.39933
1A-38	O=C(C1=C(N(C2=NC3=C(N=C12)C=CC=C3)CC4=CC(OCC)=C(OCC)C=C4)N)NCC(C(C)C)C(C)C	0.023	-0.023	1	0.502	5.3894
1A-39	O=C(C1=C(N(C2=NC3=C(N=C12)C=CC=C3)CC4=CC(OCC)=C(OCC)C=C4)N)NCC(C(C)C)C(C)(C)C	0.025	-0.019	1	0.565	5.39249
1A-40	O=C(C1=C(N(C2=NC3=C(N=C12)C=CC=C3)CC4=CC(OCC)=C(OCC)C=C4)N)NCC(C(C)(C)C)C(C)(C)C	0.025	-0.015	1	0.618	5.35307
1A-41	NC(CC1C(NCC(C)C)=O)N(CC2=CC(OCO3)=C3C=C2)C(C1=N4)=NC5=C4C=CC=C5	0.028	0.222	1	0.663	5.42943
1A-42	NC(CC1C(NCC(C)C)=O)N(CC2=CC(OC)=C(OC)C=C2)C(C1=N3)=NC4=C3C=CC=C4	0.029	0.231	0	0.588	5.53703
1A-43	NC(CC1C(NCC(C)CC)=O)N(CC2=CC(OC)=C(OC)C=C2)C(C1=N3)=NC4=C3C=CC=C4	0.025	0.238	0	0.687	5.36318
1A-44	NC(CC1C(NCC(C)C(C)C)=O)N(CC2=CC(OC)=C(OC)C=C2)C(C1=N3)=NC4=C3C=CC=C4	0.024	0.244	0	0.701	5.32847
1A-45	NC(CC1C(NCC(C)C(C)(C)C)=O)N(CC2=CC(OC)=C(OC)C=C2)C(C1=N3)=NC4=C3C=CC=C4	0.028	0.251	0	0.654	5.46514
1A-46	NC(CC1C(NCC(CC)CC)=O)N(CC2=CC(OC)=C(OC)C=C2)C(C1=N3)=NC4=C3C=CC=C4	0.026	0.244	0	0.707	5.37401
1A-47	NC(CC1C(NCC(CC)C(C)C)=O)N(CC2=CC(OC)=C(OC)C=C2)C(C1=N3)=NC4=C3C=CC=C4	0.029	0.251	0	0.618	5.51736
1A-48	NC(CC1C(NCC(CC)C(C)(C)C)=O)N(CC2=CC(OC)=C(OC)C=C2)C(C1=N3)=NC4=C3C=CC=C4	0.023	0.257	0	0.672	5.32727
1A-49	NC(CC1C(NCC(C(C)C)C(C)C)=O)N(CC2=CC(OC)=C(OC)C=C2)C(C1=N3)=NC4=C3C=CC=C4	0.028	0.257	0	0.637	5.47887
1A-50	NC(CC1C(NCC(C(C)C)C(C)(C)C)=O)N(CC2=CC(OC)=C(OC)C=C2)C(C1=N3)=NC4=C3C=CC=C4	0.024	0.263	0	0.722	5.31544
1A-51	NC(CC1C(NCC(C(C)(C)C)C(C)(C)C)=O)N(CC2=CC(OC)=C(OC)C=C2)C(C1=N3)=NC4=C3C=CC=C4	0.024	0.269	0	0.724	5.31482
1A-52	NC(CC1C(NCC(C)C)=O)N(CC2=CC(OCC)=C(OC)C=C2)C(C1=N3)=NC4=C3C=CC=C4	0.025	0.211	0	0.678	5.36597
1A-53	NC(CC1C(NCC(C)CC)=O)N(CC2=CC(OCC)=C(OC)C=C2)C(C1=N3)=NC4=C3C=CC=C4	0.024	0.218	0	0.692	5.3314
1A-54	NC(CC1C(NCC(C)C(C)C)=O)N(CC2=CC(OCC)=C(OC)C=C2)C(C1=N3)=NC4=C3C=CC=C4	0.023	0.224	0	0.705	5.29744
1A-55	NC(CC1C(NCC(C(C)(C)C)C)=O)N(CC2=CC(OCC)=C(OC)C=C2)C(C1=N3)=NC4=C3C=CC=C4	0.027	0.231	0	0.674	5.42203
1A-56	NC(CC1C(NCC(CC)CC)=O)N(CC2=CC(OCC)=C(OC)C=C2)C(C1=N3)=NC4=C3C=CC=C4	0.025	0.224	0	0.683	5.36412
1A-57	NC(CC1C(NCC(CC)C(C)C)=O)N(CC2=CC(OCC)=C(OC)C=C2)C(C1=N3)=NC4=C3C=CC=C4	0.027	0.231	0	0.615	5.46658
1A-58	NC(CC1C(NCC(CC)C(C)(C)C)=O)N(CC2=CC(OCC)=C(OC)C=C2)C(C1=N3)=NC4=C3C=CC=C4	0.022	0.237	0	0.681	5.29246
1A-59	NC(CC1C(NCC(C(C)C)C(C)C)=O)N(CC2=CC(OCC)=C(OC)C=C2)C(C1=N3)=NC4=C3C=CC=C4	0.027	0.237	0	0.631	5.45539
1A-60	NC(CC1C(NCC(C(C)C)C(C)(C)C)=O)N(CC2=CC(OCC)=C(OC)C=C2)C(C1=N3)=NC4=C3C=CC=C4	0.023	0.243	0	0.725	5.28517
1A-61	NC(CC1C(NCC(C(C)(C)C)C(C)(C)C)=O)N(CC2=CC(OCC)=C(OC)C=C2)C(C1=N3)=NC4=C3C=CC=C4	0.023	0.249	0	0.726	5.2853
1A-62	NC(CC1C(NCC(C)C)=O)N(CC2=CC(OC)=C(OCC)C=C2)C(C1=N3)=NC4=C3C=CC=C4	0.026	0.211	0	0.7	5.37439
1A-63	NC(CC1C(NCC(C)CC)=O)N(CC2=CC(OC)=C(OCC)C=C2)C(C1=N3)=NC4=C3C=CC=C4	0.025	0.218	0	0.712	5.34133
1A-64	NC(CC1C(NCC(C)C(C)C)=O)N(CC2=CC(OC)=C(OCC)C=C2)C(C1=N3)=NC4=C3C=CC=C4	0.024	0.224	0	0.724	5.30813
1A-65	NC(CC1C(NCC(C)C(C)(C)C)=O)N(CC2=CC(OC)=C(OCC)C=C2)C(C1=N3)=NC4=C3C=CC=C4	0.028	0.231	0	0.685	5.43876
1A-66	NC(CC1C(NCC(CC)CC)=O)N(CC2=CC(OC)=C(OCC)C=C2)C(C1=N3)=NC4=C3C=CC=C4	0.028	0.224	0	0.613	5.49208
1A-67	NC(CC1C(NCC(CC)C(C)C)=O)N(CC2=CC(OC)=C(OCC)C=C2)C(C1=N3)=NC4=C3C=CC=C4	0.029	0.231	0	0.652	5.48871
1A-68	NC(CC1C(NCC(CC)C(C)(C)C)=O)N(CC2=CC(OC)=C(OCC)C=C2)C(C1=N3)=NC4=C3C=CC=C4	0.023	0.237	0	0.75	5.2654
1A-69	NC(CC1C(NCC(C(C)C)C(C)C)=O)N(CC2=CC(OC)=C(OCC)C=C2)C(C1=N3)=NC4=C3C=CC=C4	0.028	0.237	0	0.667	5.45324
1A-70	NC(CC1C(NCC(C(C)C)C(C)(C)C)=O)N(CC2=CC(OC)=C(OCC)C=C2)C(C1=N3)=NC4=C3C=CC=C4	0.023	0.243	0	0.744	5.27082
1A-71	NC(CC1C(NCC(C(C)(C)C)C(C)(C)C)=O)N(CC2=CC(OC)=C(OCC)C=C2)C(C1=N3)=NC4=C3C=CC=C4	0.023	0.249	0	0.746	5.2702
1A-72	NC(CC1C(NCC(C)C)=O)N(CC2=CC(OCC)=C(OCC)C=C2)C(C1=N3)=NC4=C3C=CC=C4	0.024	0.193	0	0.7	5.32164
1A-73	NC(CC1C(NCC(C)CC)=O)N(CC2=CC(OCC)=C(OCC)C=C2)C(C1=N3)=NC4=C3C=CC=C4	0.023	0.199	0	0.711	5.28919
1A-74	NC(CC1C(NCC(C)C(C)C)=O)N(CC2=CC(OCC)=C(OCC)C=C2)C(C1=N3)=NC4=C3C=CC=C4	0.022	0.206	0	0.723	5.25614
1A-75	NC(CC1C(NCC(C)C(C)(C)C)=O)N(CC2=CC(OCC)=C(OCC)C=C2)C(C1=N3)=NC4=C3C=CC=C4	0.027	0.212	0	0.682	5.41316
1A-76	NC(CC1C(NCC(CC)CC)=O)N(CC2=CC(OCC)=C(OCC)C=C2)C(C1=N3)=NC4=C3C=CC=C4	0.025	0.206	0	0.684	5.36069
1A-77	NC(CC1C(NCC(CC)C(C)C)=O)N(CC2=CC(OCC)=C(OCC)C=C2)C(C1=N3)=NC4=C3C=CC=C4	0.027	0.212	0	0.646	5.44035
1A-78	NC(CC1C(NCC(C(C)(C)C)CC)=O)N(CC2=CC(OCC)=C(OCC)C=C2)C(C1=N3)=NC4=C3C=CC=C4	0.022	0.218	0	0.7	5.27529
1A-79	NC(CC1C(NCC(C(C)C)C(C)C)=O)N(CC2=CC(OCC)=C(OCC)C=C2)C(C1=N3)=NC4=C3C=CC=C4	0.027	0.218	0	0.66	5.43067
1A-80	NC(CC1C(NCC(C(C)C)C(C)(C)C)=O)N(CC2=CC(OCC)=C(OCC)C=C2)C(C1=N3)=NC4=C3C=CC=C4	0.022	0.225	0	0.743	5.24386
1A-81	NC(CC1C(NCC(C(C)(C)C)C(C)(C)C)=O)N(CC2=CC(OCC)=C(OCC)C=C2)C(C1=N3)=NC4=C3C=CC=C4	0.026	0.231	0	0.585	5.4642
2A-1	CC(CCNC(C1=C(N(C2=NC3=C(N=C12)C=CC=C3)CC4=CC(OC)=C(OC)C=C4)N)=O)C	0.027	0.021	1	0.518	5.484
2A-2	CC(CCNC(C1=C(N(C2=NC3=C(N=C12)C=CC=C3)CC4=CC(OC)=C(OC)C=C4)N)=O)CC	0.027	0.009	1	0.531	5.4724
2A-3	CC(CCNC(C1=C(N(C2=NC3=C(N=C12)C=CC=C3)CC4=CC(OC)=C(OC)C=C4)N)=O)C(C)C	0.027	-0.002	1	0.579	5.43452
2A-4	CC(CCNC(C1=C(N(C2=NC3=C(N=C12)C=CC=C3)CC4=CC(OC)=C(OC)C=C4)N)=O)C(C)(C)C	0.027	-0.012	1	0.541	5.46172
2A-5	O=C(C1=C(N(C2=NC3=C(N=C12)C=CC=C3)CC4=CC(OC)=C(OC)C=C4)N)NCCC(CC)CC	0.026	-0.002	1	0.533	5.44422
2A-6	O=C(C1=C(N(C2=NC3=C(N=C12)C=CC=C3)CC4=CC(OC)=C(OC)C=C4)N)NCCC(CC)C(C)C	0.026	-0.012	1	0.521	5.45179
2A-7	O=C(C1=C(N(C2=NC3=C(N=C12)C=CC=C3)CC4=CC(OC)=C(OC)C=C4)N)NCCC(CC)C(C)(C)C	0.026	-0.022	1	0.571	5.41255
2A-8	O=C(C1=C(N(C2=NC3=C(N=C12)C=CC=C3)CC4=CC(OC)=C(OC)C=C4)N)NCCC(C(C)C)C(C)C	0.025	-0.022	1	0.54	5.41092
2A-9	O=C(C1=C(N(C2=NC3=C(N=C12)C=CC=C3)CC4=CC(OC)=C(OC)C=C4)N)NCCC(C(C)C)C(C)(C)C	0.025	-0.031	1	0.546	5.40505
2A-10	O=C(C1=C(N(C2=NC3=C(N=C12)C=CC=C3)CC4=CC(OC)=C(OC)C=C4)N)NCCC(C(C)(C)C)C(C)(C)C	0.025	-0.04	1	0.608	5.3569
2A-11	CC(CCNC(C1=C(N(C2=NC3=C(N=C12)C=CC=C3)CC4=CC(OCC)=C(OC)C=C4)N)=O)C	0.026	0.004	1	0.521	5.45417
2A-12	CC(CCNC(C1=C(N(C2=NC3=C(N=C12)C=CC=C3)CC4=CC(OCC)=C(OC)C=C4)N)=O)CC	0.026	-0.007	1	0.526	5.44876
2A-13	CC(CCNC(C1=C(N(C2=NC3=C(N=C12)C=CC=C3)CC4=CC(OCC)=C(OC)C=C4)N)=O)C(C)C	0.025	-0.017	1	0.492	5.44791
2A-14	CC(CCNC(C1=C(N(C2=NC3=C(N=C12)C=CC=C3)CC4=CC(OCC)=C(OC)C=C4)N)=O)C(C)(C)C	0.025	-0.027	1	0.505	5.43661
2A-15	O=C(C1=C(N(C2=NC3=C(N=C12)C=CC=C3)CC4=CC(OCC)=C(OC)C=C4)N)NCCC(CC)CC	0.024	-0.017	1	0.528	5.39569
2A-16	O=C(C1=C(N(C2=NC3=C(N=C12)C=CC=C3)CC4=CC(OCC)=C(OC)C=C4)N)NCCC(CC)C(C)C	0.025	-0.027	1	0.509	5.43359
2A-17	O=C(C1=C(N(C2=NC3=C(N=C12)C=CC=C3)CC4=CC(OCC)=C(OC)C=C4)N)NCCC(CC)C(C)(C)C	0.024	-0.036	1	0.434	5.46385
2A-18	O=C(C1=C(N(C2=NC3=C(N=C12)C=CC=C3)CC4=CC(OCC)=C(OC)C=C4)N)NCCC(C(C)C)C(C)C	0.024	-0.036	1	0.525	5.39513
2A-19	O=C(C1=C(N(C2=NC3=C(N=C12)C=CC=C3)CC4=CC(OCC)=C(OC)C=C4)N)NCCC(C(C)C)C(C)(C)C	0.024	-0.044	1	0.529	5.39092
2A-20	O=C(C1=C(N(C2=NC3=C(N=C12)C=CC=C3)CC4=CC(OCC)=C(OC)C=C4)N)NCCC(C(C)(C)C)C(C)(C)C	0.024	-0.052	1	0.594	5.34065
2A-21	CC(CCNC(C1=C(N(C2=NC3=C(N=C12)C=CC=C3)CC4=CC(OC)=C(OCC)C=C4)N)=O)C	0.027	0.004	1	0.546	5.46033
2A-22	CC(CCNC(C1=C(N(C2=NC3=C(N=C12)C=CC=C3)CC4=CC(OC)=C(OCC)C=C4)N)=O)CC	0.027	-0.007	1	0.554	5.45265
2A-23	CC(CCNC(C1=C(N(C2=NC3=C(N=C12)C=CC=C3)CC4=CC(OC)=C(OCC)C=C4)N)=O)C(C)C	0.026	-0.017	1	0.538	5.43821
2A-24	CC(CCNC(C1=C(N(C2=NC3=C(N=C12)C=CC=C3)CC4=CC(OC)=C(OCC)C=C4)N)=O)C(C)(C)C	0.026	-0.027	1	0.503	5.46315
2A-25	O=C(C1=C(N(C2=NC3=C(N=C12)C=CC=C3)CC4=CC(OC)=C(OCC)C=C4)N)NCCC(CC)CC	0.026	-0.017	1	0.552	5.42764
2A-26	O=C(C1=C(N(C2=NC3=C(N=C12)C=CC=C3)CC4=CC(OC)=C(OCC)C=C4)N)NCCC(CC)C(C)C	0.026	-0.027	1	0.579	5.40576
2A-27	O=C(C1=C(N(C2=NC3=C(N=C12)C=CC=C3)CC4=CC(OC)=C(OCC)C=C4)N)NCCC(CC)C(C)(C)C	0.026	-0.036	1	0.598	5.39008
2A-28	O=C(C1=C(N(C2=NC3=C(N=C12)C=CC=C3)CC4=CC(OC)=C(OCC)C=C4)N)NCCC(C(C)C)C(C)C	0.027	-0.036	1	0.523	5.47174
2A-29	O=C(C1=C(N(C2=NC3=C(N=C12)C=CC=C3)CC4=CC(OC)=C(OCC)C=C4)N)NCCC(C(C)C)C(C)(C)C	0.025	-0.044	1	0.557	5.39481
2A-30	O=C(C1=C(N(C2=NC3=C(N=C12)C=CC=C3)CC4=CC(OC)=C(OCC)C=C4)N)NCCC(C(C)(C)C)C(C)(C)C	0.025	-0.052	1	0.617	5.34832
2A-31	CC(CCNC(C1=C(N(C2=NC3=C(N=C12)C=CC=C3)CC4=CC(OCC)=C(OCC)C=C4)N)=O)C	0.026	-0.012	1	0.547	5.43216
2A-32	CC(CCNC(C1=C(N(C2=NC3=C(N=C12)C=CC=C3)CC4=CC(OCC)=C(OCC)C=C4)N)=O)CC	0.026	-0.022	1	0.55	5.4284
2A-33	CC(CCNC(C1=C(N(C2=NC3=C(N=C12)C=CC=C3)CC4=CC(OCC)=C(OCC)C=C4)N)=O)C(C)C	0.025	-0.031	1	0.529	5.41789
2A-34	CC(CCNC(C1=C(N(C2=NC3=C(N=C12)C=CC=C3)CC4=CC(OCC)=C(OCC)C=C4)N)=O)C(C)(C)C	0.025	-0.04	1	0.496	5.44147
2A-35	O=C(C1=C(N(C2=NC3=C(N=C12)C=CC=C3)CC4=CC(OCC)=C(OCC)C=C4)N)NCCC(CC)CC	0.024	-0.031	1	0.549	5.37775
2A-36	O=C(C1=C(N(C2=NC3=C(N=C12)C=CC=C3)CC4=CC(OCC)=C(OCC)C=C4)N)NCCC(CC)C(C)C	0.025	-0.04	1	0.527	5.41806
2A-37	O=C(C1=C(N(C2=NC3=C(N=C12)C=CC=C3)CC4=CC(OCC)=C(OCC)C=C4)N)NCCC(CC)C(C)(C)C	0.024	-0.048	1	0.435	5.46131
2A-38	O=C(C1=C(N(C2=NC3=C(N=C12)C=CC=C3)CC4=CC(OCC)=C(OCC)C=C4)N)NCCC(C(C)C)C(C)C	0.024	-0.048	1	0.542	5.38051
2A-39	O=C(C1=C(N(C2=NC3=C(N=C12)C=CC=C3)CC4=CC(OCC)=C(OCC)C=C4)N)NCCC(C(C)C)C(C)(C)C	0.024	-0.056	1	0.581	5.34987
2A-40	O=C(C1=C(N(C2=NC3=C(N=C12)C=CC=C3)CC4=CC(OCC)=C(OCC)C=C4)N)NCCC(C(C)(C)C)C(C)(C)C	0.024	-0.064	1	0.606	5.32981
2A-41	NC(CC1C(NCCC(C)C)=O)N(CC2=CC(OCO3)=C3C=C2)C(C1=N4)=NC5=C4C=CC=C5	0.028	0.26	1	0.703	5.40488
2A-42	NC(CC1C(NCCC(C)C)=O)N(CC2=CC(OC)=C(OC)C=C2)C(C1=N3)=NC4=C3C=CC=C4	0.026	0.267	0	0.708	5.37667
2A-43	NC(CC1C(NCCC(C)CC)=O)N(CC2=CC(OC)=C(OC)C=C2)C(C1=N3)=NC4=C3C=CC=C4	0.026	0.258	0	0.728	5.36023
2A-44	NC(CC1C(NCCC(C)C(C)C)=O)N(CC2=CC(OC)=C(OC)C=C2)C(C1=N3)=NC4=C3C=CC=C4	0.025	0.251	0	0.751	5.31679
2A-45	NC(CC1C(NCCC(C)C(C)(C)C)=O)N(CC2=CC(OC)=C(OC)C=C2)C(C1=N3)=NC4=C3C=CC=C4	0.024	0.244	0	0.762	5.28241
2A-46	NC(CC1C(NCCC(CC)CC)=O)N(CC2=CC(OC)=C(OC)C=C2)C(C1=N3)=NC4=C3C=CC=C4	0.026	0.251	0	0.739	5.35089
2A-47	NC(CC1C(NCCC(CC)C(C)C)=O)N(CC2=CC(OC)=C(OC)C=C2)C(C1=N3)=NC4=C3C=CC=C4	0.027	0.244	0	0.736	5.37714
2A-48	NC(CC1C(NCCC(CC)C(C)(C)C)=O)N(CC2=CC(OC)=C(OC)C=C2)C(C1=N3)=NC4=C3C=CC=C4	0.028	0.237	0	0.71	5.42077
2A-49	NC(CC1C(NCCC(C(C)C)C(C)C)=O)N(CC2=CC(OC)=C(OC)C=C2)C(C1=N3)=NC4=C3C=CC=C4	0.023	0.237	0	0.75	5.2654
2A-50	NC(CC1C(NCCC(C(C)C)C(C)(C)C)=O)N(CC2=CC(OC)=C(OC)C=C2)C(C1=N3)=NC4=C3C=CC=C4	0.026	0.231	0	0.754	5.33659
2A-51	NC(CC1C(NCCC(C(C)(C)C)C(C)(C)C)=O)N(CC2=CC(OC)=C(OC)C=C2)C(C1=N3)=NC4=C3C=CC=C4	0.025	0.225	0	0.755	5.3099
2A-52	NC(CC1C(NCCC(C)C)=O)N(CC2=CC(OCC)=C(OC)C=C2)C(C1=N3)=NC4=C3C=CC=C4	0.025	0.245	0	0.71	5.34686
2A-53	NC(CC1C(NCCC(C)CC)=O)N(CC2=CC(OCC)=C(OC)C=C2)C(C1=N3)=NC4=C3C=CC=C4	0.025	0.237	0	0.728	5.33208
2A-54	NC(CC1C(NCCC(C)C(C)C)=O)N(CC2=CC(OCC)=C(OC)C=C2)C(C1=N3)=NC4=C3C=CC=C4	0.024	0.23	0	0.751	5.28863
2A-55	NC(CC1C(NCCC(C)C(C)(C)C)=O)N(CC2=CC(OCC)=C(OC)C=C2)C(C1=N3)=NC4=C3C=CC=C4	0.023	0.224	0	0.762	5.2544
2A-56	NC(CC1C(NCCC(CC)CC)=O)N(CC2=CC(OCC)=C(OC)C=C2)C(C1=N3)=NC4=C3C=CC=C4	0.024	0.23	0	0.738	5.29845
2A-57	NC(CC1C(NCCC(CC)C(C)C)=O)N(CC2=CC(OCC)=C(OC)C=C2)C(C1=N3)=NC4=C3C=CC=C4	0.025	0.224	0	0.733	5.32637
2A-58	NC(CC1C(NCCC(CC)C(C)(C)C)=O)N(CC2=CC(OCC)=C(OC)C=C2)C(C1=N3)=NC4=C3C=CC=C4	0.027	0.218	0	0.702	5.39895
2A-59	NC(CC1C(NCCC(C(C)C)C(C)C)=O)N(CC2=CC(OCC)=C(OC)C=C2)C(C1=N3)=NC4=C3C=CC=C4	0.026	0.218	0	0.628	5.4298
2A-60	NC(CC1C(NCCC(C(C)C)C(C)(C)C)=O)N(CC2=CC(OCC)=C(OC)C=C2)C(C1=N3)=NC4=C3C=CC=C4	0.026	0.212	0	0.519	5.51121
2A-61	NC(CC1C(NCCC(C(C)(C)C)C(C)(C)C)=O)N(CC2=CC(OCC)=C(OC)C=C2)C(C1=N3)=NC4=C3C=CC=C4	0.025	0.207	0	0.594	5.4288
2A-62	NC(CC1C(NCCC(C)C)=O)N(CC2=CC(OC)=C(OCC)C=C2)C(C1=N3)=NC4=C3C=CC=C4	0.026	0.245	0	0.732	5.35528
2A-63	NC(CC1C(NCCC(C)CC)=O)N(CC2=CC(OC)=C(OCC)C=C2)C(C1=N3)=NC4=C3C=CC=C4	0.026	0.237	0	0.751	5.33974
2A-64	NC(CC1C(NCCC(C)C(C)C)=O)N(CC2=CC(OC)=C(OCC)C=C2)C(C1=N3)=NC4=C3C=CC=C4	0.025	0.23	0	0.769	5.30008
2A-65	NC(CC1C(NCCC(C)C(C)(C)C)=O)N(CC2=CC(OC)=C(OCC)C=C2)C(C1=N3)=NC4=C3C=CC=C4	0.023	0.224	0	0.778	5.24232
2A-66	NC(CC1C(NCCC(CC)CC)=O)N(CC2=CC(OC)=C(OCC)C=C2)C(C1=N3)=NC4=C3C=CC=C4	0.025	0.23	0	0.759	5.30763
2A-67	NC(CC1C(NCCC(CC)C(C)C)=O)N(CC2=CC(OC)=C(OCC)C=C2)C(C1=N3)=NC4=C3C=CC=C4	0.026	0.224	0	0.756	5.33403
2A-68	NC(CC1C(NCCC(CC)C(C)(C)C)=O)N(CC2=CC(OC)=C(OCC)C=C2)C(C1=N3)=NC4=C3C=CC=C4	0.028	0.218	0	0.732	5.40133
2A-69	NC(CC1C(NCCC(C(C)C)C(C)C)=O)N(CC2=CC(OC)=C(OCC)C=C2)C(C1=N3)=NC4=C3C=CC=C4	0.028	0.218	0	0.726	5.40586
2A-70	NC(CC1C(NCCC(C(C)C)C(C)(C)C)=O)N(CC2=CC(OC)=C(OCC)C=C2)C(C1=N3)=NC4=C3C=CC=C4	0.027	0.212	0	0.621	5.45922
2A-71	NC(CC1C(NCCC(C(C)(C)C)C(C)(C)C)=O)N(CC2=CC(OC)=C(OCC)C=C2)C(C1=N3)=NC4=C3C=CC=C4	0.025	0.207	0	0.598	5.42578
2A-72	NC(CC1C(NCCC(C)C)=O)N(CC2=CC(OCC)=C(OCC)C=C2)C(C1=N3)=NC4=C3C=CC=C4	0.028	0.225	0	0.604	5.49903
2A-73	NC(CC1C(NCCC(C)CC)=O)N(CC2=CC(OCC)=C(OCC)C=C2)C(C1=N3)=NC4=C3C=CC=C4	0.024	0.218	0	0.746	5.29063
2A-74	NC(CC1C(NCCC(C)C(C)C)=O)N(CC2=CC(OCC)=C(OCC)C=C2)C(C1=N3)=NC4=C3C=CC=C4	0.023	0.212	0	0.765	5.25035
2A-75	NC(CC1C(NCCC(C)C(C)(C)C)=O)N(CC2=CC(OCC)=C(OCC)C=C2)C(C1=N3)=NC4=C3C=CC=C4	0.027	0.206	0	0.716	5.3866
2A-76	NC(CC1C(NCCC(CC)CC)=O)N(CC2=CC(OCC)=C(OCC)C=C2)C(C1=N3)=NC4=C3C=CC=C4	0.024	0.212	0	0.755	5.28294
2A-77	NC(CC1C(NCCC(CC)C(C)C)=O)N(CC2=CC(OCC)=C(OCC)C=C2)C(C1=N3)=NC4=C3C=CC=C4	0.024	0.206	0	0.75	5.28582
2A-78	NC(CC1C(NCCC(CC)C(C)(C)C)=O)N(CC2=CC(OCC)=C(OCC)C=C2)C(C1=N3)=NC4=C3C=CC=C4	0.026	0.201	0	0.723	5.35553
2A-79	NC(CC1C(NCCC(C(C)C)C(C)C)=O)N(CC2=CC(OCC)=C(OCC)C=C2)C(C1=N3)=NC4=C3C=CC=C4	0.022	0.201	0	0.513	5.41397
2A-80	NC(CC1C(NCCC(C(C)C)C(C)(C)C)=O)N(CC2=CC(OCC)=C(OCC)C=C2)C(C1=N3)=NC4=C3C=CC=C4	0.024	0.196	0	0.774	5.26621
2A-81	NC(CC1C(NCCC(C(C)(C)C)C(C)(C)C)=O)N(CC2=CC(OCC)=C(OCC)C=C2)C(C1=N3)=NC4=C3C=CC=C4	0.023	0.191	0	0.77	5.24345
2A-82	CC(CCN(CCC(C)C)C(C1=C(N(C2=NC3=C(N=C12)C=CC=C3)CC4=CC5=C(OCO5)C=C4)N)=O)C	0.028	0.002	2	0.526	5.47556
2A-83	NC(CC1C(N(CCC(C)C)CCC(C)C)=O)N(CC2=CC(OCO3)=C3C=C2)C(C1=N4)=NC5=C4C=CC=C5	0.026	0.248	1	0.601	5.43004
3A-1	NC(CC1C(NC(C)CC)=O)N(CC2=CC(OCO3)=C3C=C2)C(C1=N4)=NC5=C4C=CC=C5	0.029	0.254	1	0.623	5.48943
3A-2	NC(CC1C(NC(C)CCC2CCCCC2)=O)N(CC3=CC(OCO4)=C4C=C3)C(C1=N5)=NC6=C5C=CC=C6	0.026	0.263	1	0.573	5.45342
3A-3	NC(CC1C(NC(C)CCC2CCCC2)=O)N(CC3=CC(OCO4)=C4C=C3)C(C1=N5)=NC6=C5C=CC=C6	0.024	0.257	2	0.559	5.38843
3A-4	NC(CC1C(NC(C)CCC2=CC=CC=C2)=O)N(CC3=CC(OCO4)=C4C=C3)C(C1=N5)=NC6=C5C=CC=C6	0.03	0.263	1	0.595	5.53694
3A-5	NC(CC1C(NC(C)CCC2=NC=CC=C2)=O)N(CC3=CC(OCO4)=C4C=C3)C(C1=N5)=NC6=C5C=CC=C6	0.029	0.27	1	0.593	5.51446
3A-6	NC(CC1C(NC(C)CCC2=CN=CC=C2)=O)N(CC3=CC(OCO4)=C4C=C3)C(C1=N5)=NC6=C5C=CC=C6	0.028	0.239	1	0.597	5.48179
3A-7	NC(CC1C(NC(C)CCC2=CC=NC=C2)=O)N(CC3=CC(OCO4)=C4C=C3)C(C1=N5)=NC6=C5C=CC=C6	0.03	0.239	1	0.605	5.52582
3A-8	NC(CC1C(NC(C)CCC2=C3C(C=CC=C3)=CC=C2)=O)N(CC4=CC(OCO5)=C5C=C4)C(C1=N6)=NC7=C6C=CC=C7	0.029	0.284	1	0.412	5.65321
3A-9	NC(CC1C(NC(C)CCC2=CC3=C(C=CC=C3)C=C2)=O)N(CC4=CC(OCO5)=C5C=C4)C(C1=N6)=NC7=C6C=CC=C7	0.028	0.285	1	0.616	5.47429
3A-10	NC(CC1C(NC(C)CC)=O)N(CC2=CC(OC)=C(OC)C=C2)C(C1=N3)=NC4=C3C=CC=C4	0.028	0.261	0	0.633	5.48248
3A-11	NC(CC1C(NC(C)CC)=O)N(CC2=CC(OCC)=C(OC)C=C2)C(C1=N3)=NC4=C3C=CC=C4	0.026	0.239	0	0.66	5.40875
3A-12	NC(CC1C(NC(C)CC)=O)N(CC2=CC(OC)=C(OCC)C=C2)C(C1=N3)=NC4=C3C=CC=C4	0.027	0.239	0	0.686	5.41416
3A-13	NC(CC1C(NC(C)CC)=O)N(CC2=CC(OCC)=C(OCC)C=C2)C(C1=N3)=NC4=C3C=CC=C4	0.025	0.219	0	0.685	5.36187
3A-14	NC(CC1C(NC(C)CCC2CCCCC2)=O)N(CC3=CC(OC)=C(OC)C=C3)C(C1=N4)=NC5=C4C=CC=C5	0.024	0.268	0	0.572	5.42945
3A-15	NC(CC1C(NC(C)CCC2CCCCC2)=O)N(CC3=CC(OCC)=C(OC)C=C3)C(C1=N4)=NC5=C4C=CC=C5	0.023	0.248	0	0.563	5.40824
3A-16	NC(CC1C(NC(C)CCC2CCCCC2)=O)N(CC3=CC(OC)=C(OCC)C=C3)C(C1=N4)=NC5=C4C=CC=C5	0.025	0.248	0	0.601	5.42961
3A-17	NC(CC1C(NC(C)CCC2CCCCC2)=O)N(CC3=CC(OCC)=C(OCC)C=C3)C(C1=N4)=NC5=C4C=CC=C5	0.023	0.23	0	0.592	5.38366
3A-18	NC(CC1C(NC(C)CCC2CCCC2)=O)N(CC3=CC(OC)=C(OC)C=C3)C(C1=N4)=NC5=C4C=CC=C5	0.023	0.262	1	0.555	5.39176
3A-19	NC(CC1C(NC(C)CCC2CCCC2)=O)N(CC3=CC(OCC)=C(OC)C=C3)C(C1=N4)=NC5=C4C=CC=C5	0.022	0.242	1	0.538	5.37659
3A-20	NC(CC1C(NC(C)CCC2CCCC2)=O)N(CC3=CC(OC)=C(OCC)C=C3)C(C1=N4)=NC5=C4C=CC=C5	0.023	0.242	1	0.582	5.3684
3A-21	NC(CC1C(NC(C)CCC2CCCC2)=O)N(CC3=CC(OCC)=C(OCC)C=C3)C(C1=N4)=NC5=C4C=CC=C5	0.022	0.224	1	0.568	5.35126
3A-22	NC(CC1C(NC(C)CCC2=CC=CC=C2)=O)N(CC3=CC(OC)=C(OC)C=C3)C(C1=N4)=NC5=C4C=CC=C5	0.029	0.268	0	0.599	5.53423
3A-23	NC(CC1C(NC(C)CCC2=CC=CC=C2)=O)N(CC3=CC(OCC)=C(OC)C=C3)C(C1=N4)=NC5=C4C=CC=C5	0.027	0.248	0	0.664	5.43211
3A-24	NC(CC1C(NC(C)CCC2=CC=CC=C2)=O)N(CC3=CC(OC)=C(OCC)C=C3)C(C1=N4)=NC5=C4C=CC=C5	0.028	0.248	0	0.669	5.45336
3A-25	NC(CC1C(NC(C)CCC2=CC=CC=C2)=O)N(CC3=CC(OCC)=C(OCC)C=C3)C(C1=N4)=NC5=C4C=CC=C5	0.027	0.23	0	0.681	5.41659
3A-26	NC(CC1C(NC(C)CCC2=NC=CC=C2)=O)N(CC3=CC(OC)=C(OC)C=C3)C(C1=N4)=NC5=C4C=CC=C5	0.029	0.275	0	0.599	5.53527
3A-27	NC(CC1C(NC(C)CCC2=NC=CC=C2)=O)N(CC3=CC(OCC)=C(OC)C=C3)C(C1=N4)=NC5=C4C=CC=C5	0.029	0.255	0	0.593	5.53683
3A-28	NC(CC1C(NC(C)CCC2=NC=CC=C2)=O)N(CC3=CC(OC)=C(OCC)C=C3)C(C1=N4)=NC5=C4C=CC=C5	0.029	0.255	0	0.63	5.50889
3A-29	NC(CC1C(NC(C)CCC2=NC=CC=C2)=O)N(CC3=CC(OCC)=C(OCC)C=C3)C(C1=N4)=NC5=C4C=CC=C5	0.029	0.236	0	0.622	5.5121
3A-30	NC(CC1C(NC(C)CCC2=CN=CC=C2)=O)N(CC3=CC(OC)=C(OC)C=C3)C(C1=N4)=NC5=C4C=CC=C5	0.028	0.245	0	0.603	5.50276
3A-31	NC(CC1C(NC(C)CCC2=CN=CC=C2)=O)N(CC3=CC(OCC)=C(OC)C=C3)C(C1=N4)=NC5=C4C=CC=C5	0.028	0.226	0	0.595	5.50597
3A-32	NC(CC1C(NC(C)CCC2=CN=CC=C2)=O)N(CC3=CC(OC)=C(OCC)C=C3)C(C1=N4)=NC5=C4C=CC=C5	0.028	0.226	0	0.632	5.47803
3A-33	NC(CC1C(NC(C)CCC2=CN=CC=C2)=O)N(CC3=CC(OCC)=C(OCC)C=C3)C(C1=N4)=NC5=C4C=CC=C5	0.028	0.207	0	0.624	5.48125
3A-34	NC(CC1C(NC(C)CCC2=CC=NC=C2)=O)N(CC3=CC(OC)=C(OC)C=C3)C(C1=N4)=NC5=C4C=CC=C5	0.028	0.245	0	0.427	5.63565
3A-35	NC(CC1C(NC(C)CCC2=CC=NC=C2)=O)N(CC3=CC(OCC)=C(OC)C=C3)C(C1=N4)=NC5=C4C=CC=C5	0.029	0.226	0	0.587	5.53705
3A-36	NC(CC1C(NC(C)CCC2=CC=NC=C2)=O)N(CC3=CC(OC)=C(OCC)C=C3)C(C1=N4)=NC5=C4C=CC=C5	0.029	0.226	0	0.628	5.50609
3A-37	NC(CC1C(NC(C)CCC2=CC=NC=C2)=O)N(CC3=CC(OCC)=C(OCC)C=C3)C(C1=N4)=NC5=C4C=CC=C5	0.028	0.207	0	0.613	5.48955
3A-38	NC(CC1C(NC(C)CCC2=C3C(C=CC=C3)=CC=C2)=O)N(CC4=CC(OC)=C(OC)C=C4)C(C1=N5)=NC6=C5C=CC=C6	0.023	0.287	0	0.408	5.53108
3A-39	NC(CC1C(NC(C)CCC2=C3C(C=CC=C3)=CC=C2)=O)N(CC4=CC(OCC)=C(OC)C=C4)C(C1=N5)=NC6=C5C=CC=C6	0.024	0.268	0	0.577	5.42567
3A-40	NC(CC1C(NC(C)CCC2=C3C(C=CC=C3)=CC=C2)=O)N(CC4=CC(OC)=C(OCC)C=C4)C(C1=N5)=NC6=C5C=CC=C6	0.025	0.268	0	0.611	5.42503
3A-41	NC(CC1C(NC(C)CCC2=C3C(C=CC=C3)=CC=C2)=O)N(CC4=CC(OCC)=C(OCC)C=C4)C(C1=N5)=NC6=C5C=CC=C6	0.025	0.25	0	0.605	5.42689
3A-42	NC(CC1C(NC(C)CCC2=CC3=C(C=CC=C3)C=C2)=O)N(CC4=CC(OC)=C(OC)C=C4)C(C1=N5)=NC6=C5C=CC=C6	0.027	0.288	0	0.616	5.4743
3A-43	NC(CC1C(NC(C)CCC2=CC3=C(C=CC=C3)C=C2)=O)N(CC4=CC(OCC)=C(OC)C=C4)C(C1=N5)=NC6=C5C=CC=C6	0.027	0.269	0	0.605	5.47978
3A-44	NC(CC1C(NC(C)CCC2=CC3=C(C=CC=C3)C=C2)=O)N(CC4=CC(OC)=C(OCC)C=C4)C(C1=N5)=NC6=C5C=CC=C6	0.027	0.269	0	0.636	5.45637
3A-45	NC(CC1C(NC(C)CCC2=CC3=C(C=CC=C3)C=C2)=O)N(CC4=CC(OCC)=C(OCC)C=C4)C(C1=N5)=NC6=C5C=CC=C6	0.027	0.251	0	0.627	5.46049
3A-46	CCC(C)NC(C1=C(N(C2=NC3=C(N=C12)C=CC=C3)CC4=CC(OC)=C(OC)C=C4)N)=O	0.028	0.023	1	0.515	5.51159
3A-47	CCC(C)NC(C1=C(N(C2=NC3=C(N=C12)C=CC=C3)CC4=CC(OCC)=C(OC)C=C4)N)=O	0.026	0.005	1	0.538	5.44148
3A-48	CCC(C)NC(C1=C(N(C2=NC3=C(N=C12)C=CC=C3)CC4=CC(OC)=C(OCC)C=C4)N)=O	0.028	0.005	1	0.552	5.48098
3A-49	CCC(C)NC(C1=C(N(C2=NC3=C(N=C12)C=CC=C3)CC4=CC(OCC)=C(OCC)C=C4)N)=O	0.026	-0.011	1	0.566	5.41796
3A-50	O=C(C1=C(N(C2=NC3=C(N=C12)C=CC=C3)CC4=CC5=C(OCO5)C=C4)N)NC(C)CCC6CCCCC6	0.031	0.011	2	0.524	5.55351
3A-51	O=C(C1=C(N(C2=NC3=C(N=C12)C=CC=C3)CC4=CC5=C(OCO5)C=C4)N)NC(C)CCC6CCCC6	0.029	0.007	3	0.455	5.53035
3A-52	O=C(C1=C(N(C2=NC3=C(N=C12)C=CC=C3)CC4=CC5=C(OCO5)C=C4)N)NC(C)CCC6=CC=CC=C6	0.029	0.011	2	0.468	5.54573
3A-53	O=C(C1=C(N(C2=NC3=C(N=C12)C=CC=C3)CC4=CC5=C(OCO5)C=C4)N)NC(C)CCC6=NC=CC=C6	0.029	0.03	2	0.458	5.55611
3A-54	O=C(C1=C(N(C2=NC3=C(N=C12)C=CC=C3)CC4=CC5=C(OCO5)C=C4)N)NC(C)CCC6=CN=CC=C6	0.029	-0.002	2	0.46	5.54984
3A-55	O=C(C1=C(N(C2=NC3=C(N=C12)C=CC=C3)CC4=CC5=C(OCO5)C=C4)N)NC(C)CCC6=CC=NC=C6	0.033	-0.002	2	0.454	5.65451
3A-56	O=C(C1=C(N(C2=NC3=C(N=C12)C=CC=C3)CC4=CC5=C(OCO5)C=C4)N)NC(C)CCC6=CC=CC7=C6C=CC=C7	0.029	0.032	2	0.431	5.57679
3A-57	O=C(C1=C(N(C2=NC3=C(N=C12)C=CC=C3)CC4=CC5=C(OCO5)C=C4)N)NC(C)CCC6=CC=C(C=CC=C7)C7=C6	0.03	0.029	2	0.563	5.50171
3A-58	O=C(C1=C(N(C2=NC3=C(N=C12)C=CC=C3)CC4=CC(OC)=C(OC)C=C4)N)NC(C)CCC5CCCCC5	0.026	0.022	1	0.493	5.47799
3A-59	O=C(C1=C(N(C2=NC3=C(N=C12)C=CC=C3)CC4=CC(OCC)=C(OC)C=C4)N)NC(C)CCC5CCCCC5	0.025	0.006	1	0.48	5.46039
3A-60	O=C(C1=C(N(C2=NC3=C(N=C12)C=CC=C3)CC4=CC(OC)=C(OCC)C=C4)N)NC(C)CCC5CCCCC5	0.026	0.006	1	0.501	5.46957
3A-61	O=C(C1=C(N(C2=NC3=C(N=C12)C=CC=C3)CC4=CC(OCC)=C(OCC)C=C4)N)NC(C)CCC5CCCCC5	0.025	-0.008	1	0.494	5.44774
3A-62	O=C(C1=C(N(C2=NC3=C(N=C12)C=CC=C3)CC4=CC(OC)=C(OC)C=C4)N)NC(C)CCC5CCCC5	0.027	0.018	2	0.439	5.5186
3A-63	O=C(C1=C(N(C2=NC3=C(N=C12)C=CC=C3)CC4=CC(OCC)=C(OC)C=C4)N)NC(C)CCC5CCCC5	0.025	0.003	2	0.411	5.48745
3A-64	O=C(C1=C(N(C2=NC3=C(N=C12)C=CC=C3)CC4=CC(OC)=C(OCC)C=C4)N)NC(C)CCC5CCCC5	0.027	0.003	2	0.439	5.51637
3A-65	O=C(C1=C(N(C2=NC3=C(N=C12)C=CC=C3)CC4=CC(OCC)=C(OCC)C=C4)N)NC(C)CCC5CCCC5	0.025	-0.011	2	0.436	5.46649
3A-66	O=C(C1=C(N(C2=NC3=C(N=C12)C=CC=C3)CC4=CC(OC)=C(OC)C=C4)N)NC(C)CCC5=CC=CC=C5	0.028	0.022	1	0.463	5.55071
3A-67	O=C(C1=C(N(C2=NC3=C(N=C12)C=CC=C3)CC4=CC(OCC)=C(OC)C=C4)N)NC(C)CCC5=CC=CC=C5	0.027	0.006	1	0.439	5.54142
3A-68	O=C(C1=C(N(C2=NC3=C(N=C12)C=CC=C3)CC4=CC(OC)=C(OCC)C=C4)N)NC(C)CCC5=CC=CC=C5	0.028	0.006	1	0.465	5.54682
3A-69	O=C(C1=C(N(C2=NC3=C(N=C12)C=CC=C3)CC4=CC(OCC)=C(OCC)C=C4)N)NC(C)CCC5=CC=CC=C5	0.029	-0.008	1	0.442	5.58714
3A-70	O=C(C1=C(N(C2=NC3=C(N=C12)C=CC=C3)CC4=CC(OC)=C(OC)C=C4)N)NC(C)CCC5=NC=CC=C5	0.03	0.042	1	0.455	5.60979
3A-71	O=C(C1=C(N(C2=NC3=C(N=C12)C=CC=C3)CC4=CC(OCC)=C(OC)C=C4)N)NC(C)CCC5=NC=CC=C5	0.028	0.025	1	0.429	5.57683
3A-72	O=C(C1=C(N(C2=NC3=C(N=C12)C=CC=C3)CC4=CC(OC)=C(OCC)C=C4)N)NC(C)CCC5=NC=CC=C5	0.029	0.025	1	0.457	5.58072
3A-73	O=C(C1=C(N(C2=NC3=C(N=C12)C=CC=C3)CC4=CC(OCC)=C(OCC)C=C4)N)NC(C)CCC5=NC=CC=C5	0.029	0.01	1	0.459	5.57698
3A-74	O=C(C1=C(N(C2=NC3=C(N=C12)C=CC=C3)CC4=CC(OC)=C(OC)C=C4)N)NC(C)CCC5=CN=CC=C5	0.03	0.011	1	0.454	5.60594
3A-75	O=C(C1=C(N(C2=NC3=C(N=C12)C=CC=C3)CC4=CC(OCC)=C(OC)C=C4)N)NC(C)CCC5=CN=CC=C5	0.029	-0.005	1	0.43	5.59665
3A-76	O=C(C1=C(N(C2=NC3=C(N=C12)C=CC=C3)CC4=CC(OC)=C(OCC)C=C4)N)NC(C)CCC5=CN=CC=C5	0.029	-0.005	1	0.457	5.57626
3A-77	O=C(C1=C(N(C2=NC3=C(N=C12)C=CC=C3)CC4=CC(OCC)=C(OCC)C=C4)N)NC(C)CCC5=CN=CC=C5	0.029	-0.019	1	0.457	5.57418
3A-78	O=C(C1=C(N(C2=NC3=C(N=C12)C=CC=C3)CC4=CC(OC)=C(OC)C=C4)N)NC(C)CCC5=CC=NC=C5	0.035	0.011	1	0.45	5.73413
3A-79	O=C(C1=C(N(C2=NC3=C(N=C12)C=CC=C3)CC4=CC(OCC)=C(OC)C=C4)N)NC(C)CCC5=CC=NC=C5	0.033	-0.005	1	0.421	5.70358
3A-80	O=C(C1=C(N(C2=NC3=C(N=C12)C=CC=C3)CC4=CC(OC)=C(OCC)C=C4)N)NC(C)CCC5=CC=NC=C5	0.034	-0.005	1	0.452	5.7052
3A-81	O=C(C1=C(N(C2=NC3=C(N=C12)C=CC=C3)CC4=CC(OCC)=C(OCC)C=C4)N)NC(C)CCC5=CC=NC=C5	0.033	-0.019	1	0.453	5.67733
3A-82	O=C(C1=C(N(C2=NC3=C(N=C12)C=CC=C3)CC4=CC(OC)=C(OC)C=C4)N)NC(C)CCC5=CC=CC6=C5C=CC=C6	0.026	0.04	1	0.411	5.54258
3A-83	O=C(C1=C(N(C2=NC3=C(N=C12)C=CC=C3)CC4=CC(OCC)=C(OC)C=C4)N)NC(C)CCC5=CC=CC6=C5C=CC=C6	0.024	0.025	1	0.401	5.49784
3A-84	O=C(C1=C(N(C2=NC3=C(N=C12)C=CC=C3)CC4=CC(OC)=C(OCC)C=C4)N)NC(C)CCC5=CC=CC6=C5C=CC=C6	0.026	0.025	1	0.41	5.54111
3A-85	O=C(C1=C(N(C2=NC3=C(N=C12)C=CC=C3)CC4=CC(OCC)=C(OCC)C=C4)N)NC(C)CCC5=CC=CC6=C5C=CC=C6	0.024	0.011	1	0.408	5.49047
3A-86	O=C(C1=C(N(C2=NC3=C(N=C12)C=CC=C3)CC4=CC(OC)=C(OC)C=C4)N)NC(C)CCC5=CC=C(C=CC=C6)C6=C5	0.028	0.037	1	0.55	5.48725
3A-87	O=C(C1=C(N(C2=NC3=C(N=C12)C=CC=C3)CC4=CC(OCC)=C(OC)C=C4)N)NC(C)CCC5=CC=C(C=CC=C6)C6=C5	0.026	0.022	1	0.523	5.45534
3A-88	O=C(C1=C(N(C2=NC3=C(N=C12)C=CC=C3)CC4=CC(OC)=C(OCC)C=C4)N)NC(C)CCC5=CC=C(C=CC=C6)C6=C5	0.028	0.022	1	0.536	5.49559
3A-89	O=C(C1=C(N(C2=NC3=C(N=C12)C=CC=C3)CC4=CC(OCC)=C(OCC)C=C4)N)NC(C)CCC5=CC=C(C=CC=C6)C6=C5	0.026	0.008	1	0.528	5.44948
4A-1	O=C(NCCCC1=CC=CC=C1)C2=C(N)N=C(CC3=CC=CC=C3)C4=NC5=C(C=CC=C5)N=C42	0.029	0.02	0	0.658	5.4528
4A-2	O=C(NCCCC1=CC=CC=C1)C2=C(N)N=C(CC3=NC=CC=C3)C4=NC5=C(C=CC=C5)N=C42	0.029	0.028	0	0.717	5.40944
4A-3	O=C(NCCCC1=CC=CC=C1)C2=C(N)N=C(CC3=CN=CC=C3)C4=NC5=C(C=CC=C5)N=C42	0.03	0.047	0	0.664	5.47732
4A-4	O=C(NCCCC1=CC=CC=C1)C2=C(N)N=C(CC3=CC=CC4=C3C=CC=C4)C5=NC6=C(C=CC=C6)N=C52	0.027	0.04	0	0.693	5.37928
4A-5	O=C(NCCCC1=CC=CC=C1)C2=C(N)N=C(CC3=CC=C4C(C=CC=C4)=C3)C5=NC6=C(C=CC=C6)N=C52	0.029	0.051	0	0.664	5.45288
4A-6	O=C(NCCCC1CCCCC1)C2=C(N)N=C(CC3=CC=CC=C3)C4=NC5=C(C=CC=C5)N=C42	0.031	0.02	0	0.63	5.52401
4A-7	O=C(NCCCC1=CC=CC2=C1C=CC=C2)C3=C(N)N=C(CC4=CC=CC=C4)C5=NC6=C(C=CC=C6)N=C53	0.026	0.053	0	0.666	5.37657
4A-8	O=C(NCCCC1=CC=C2C(C=CC=C2)=C1)C3=C(N)N=C(CC4=CC=CC=C4)C5=NC6=C(C=CC=C6)N=C53	0.025	0.051	0	0.728	5.30442
4A-9	O=C(NCCCC1CCCC1)C2=C(N)N=C(CC3=NC=CC=C3)C4=NC5=C(C=CC=C5)N=C42	0.029	0.019	1	0.709	5.38954
4A-10	O=C(NCCCC1CCCCC1)C2=C(N)N=C(CC3=NC=CC=C3)C4=NC5=C(C=CC=C5)N=C42	0.028	0.028	0	0.736	5.37006
4A-11	O=C(NCCCC1=CC=CC2=C1C=CC=C2)C3=C(N)N=C(CC4=NC=CC=C4)C5=NC6=C(C=CC=C6)N=C53	0.025	0.066	0	0.741	5.29683
4A-12	O=C(NCCCC1=CC=C2C(C=CC=C2)=C1)C3=C(N)N=C(CC4=NC=CC=C4)C5=NC6=C(C=CC=C6)N=C53	0.027	0.063	0	0.774	5.32154
4A-13	O=C(NCCCC1CCCC1)C2=C(N)N=C(CC3=CN=CC=C3)C4=NC5=C(C=CC=C5)N=C42	0.029	0.039	1	0.682	5.4129
4A-14	O=C(NCCCC1CCCCC1)C2=C(N)N=C(CC3=CN=CC=C3)C4=NC5=C(C=CC=C5)N=C42	0.028	0.047	0	0.702	5.39856
4A-15	O=C(NCCCC1=CC=CC2=C1C=CC=C2)C3=C(N)N=C(CC4=CN=CC=C4)C5=NC6=C(C=CC=C6)N=C53	0.026	0.082	0	0.703	5.35294
4A-16	O=C(NCCCC1=CC=C2C(C=CC=C2)=C1)C3=C(N)N=C(CC4=CN=CC=C4)C5=NC6=C(C=CC=C6)N=C53	0.029	0.08	0	0.714	5.41944
4A-17	O=C(NCCCC1CCCC1)C2=C(N)N=C(CC3=CC=NC=C3)C4=NC5=C(C=CC=C5)N=C42	0.035	-0.022	1	0.682	5.55404
4A-18	O=C(NCCCC1CCCCC1)C2=C(N)N=C(CC3=CC=NC=C3)C4=NC5=C(C=CC=C5)N=C42	0.035	-0.014	0	0.702	5.56472
4A-19	O=C(NCCCC1=CC=CC2=C1C=CC=C2)C3=C(N)N=C(CC4=CC=NC=C4)C5=NC6=C(C=CC=C6)N=C53	0.029	0.02	0	0.7	5.42109
4A-20	O=C(NCCCC1=CC=C2C(C=CC=C2)=C1)C3=C(N)N=C(CC4=CC=NC=C4)C5=NC6=C(C=CC=C6)N=C53	0.034	0.017	0	0.728	5.52467
4A-21	O=C(NCCCC1CCCC1)C2=C(N)N=C(CC3=CC=CC4=C3C=CC=C4)C5=NC6=C(C=CC=C6)N=C52	0.026	0.033	1	0.692	5.32936
4A-22	O=C(NCCCC1CCCCC1)C2=C(N)N=C(CC3=CC=CC4=C3C=CC=C4)C5=NC6=C(C=CC=C6)N=C52	0.027	0.04	0	0.713	5.36418
4A-23	O=C(NCCCC1=CC=CC2=C1C=CC=C2)C3=C(N)N=C(CC4=CC=CC5=C4C=CC=C5)C6=NC7=C(C=CC=C7)N=C63	0.025	0.067	0	0.738	5.29925
4A-24	O=C(NCCCC1=CC=C2C(C=CC=C2)=C1)C3=C(N)N=C(CC4=CC=CC5=C4C=CC=C5)C6=NC7=C(C=CC=C7)N=C63	0.028	0.065	0	0.742	5.37103
4A-25	O=C(NCCCC1CCCC1)C2=C(N)N=C(CC3=CC=C(C=CC=C4)C4=C3)C5=NC6=C(C=CC=C6)N=C52	0.03	0.045	1	0.688	5.4343
4A-26	O=C(NCCCC1CCCCC1)C2=C(N)N=C(CC3=CC=C4C(C=CC=C4)=C3)C5=NC6=C(C=CC=C6)N=C52	0.03	0.051	0	0.7	5.45073
4A-27	O=C(NCCCC1=CC=CC2=C1C=CC=C2)C3=C(N)N=C(CC4=CC=C(C=CC=C5)C5=C4)C6=NC7=C(C=CC=C7)N=C63	0.026	0.078	0	0.706	5.35008
4A-28	O=C(NCCCC1=CC=C2C(C=CC=C2)=C1)C3=C(N)N=C(CC4=CC=C(C=CC=C5)C5=C4)C6=NC7=C(C=CC=C7)N=C63	0.027	0.077	0	0.695	5.38327
4A-29	NC1=C(C2=NC3=C(N=C2N1CC4=CC=CC=C4)C=CC=C3)C(NCCCC5=CC=CC=C5)=O	0.031	-0.061	1	0.535	5.5591
4A-30	NC1=C(C2=NC3=C(N=C2N1CC4=NC=CC=C4)C=CC=C3)C(NCCCC5=CC=CC=C5)=O	0.03	0.015	1	0.523	5.55443
4A-31	NC1=C(C2=NC3=C(N=C2N1CC4=CN=CC=C4)C=CC=C3)C(NCCCC5=CC=CC=C5)=O	0.032	-0.109	1	0.543	5.57096
4A-32	NC1=C(C2=NC3=C(N=C2N1CC4=CC=CC5=C4C=CC=C5)C=CC=C3)C(NCCCC6=CC=CC=C6)=O	0.027	-0.054	1	0.538	5.45774
4A-33	NC1=C(C2=NC3=C(N=C2N1CC4=CC=C(C=CC=C5)C5=C4)C=CC=C3)C(NCCCC6=CC=CC=C6)=O	0.029	-0.046	1	0.484	5.54977
4A-34	NC1=C(C2=NC3=C(N=C2N1CC4=CC=CC=C4)C=CC=C3)C(NCCCC5CCCCC5)=O	0.032	-0.061	1	0.587	5.54487
4A-35	NC1=C(C2=NC3=C(N=C2N1CC4=CC=CC=C4)C=CC=C3)C(NCCCC5=CC=CC6=C5C=CC=C6)=O	0.029	-0.025	1	0.61	5.45775
4A-36	NC1=C(C2=NC3=C(N=C2N1CC4=CC=CC=C4)C=CC=C3)C(NCCCC5=CC=C6C(C=CC=C6)=C5)=O	0.029	-0.029	1	0.639	5.43526
4A-37	NC1=C(C2=NC3=C(N=C2N1CC4=NC=CC=C4)C=CC=C3)C(NCCCC5CCCC5)=O	0.03	0.005	2	0.546	5.51098
4A-38	NC1=C(C2=NC3=C(N=C2N1CC4=NC=CC=C4)C=CC=C3)C(NCCCC5CCCCC5)=O	0.032	0.015	1	0.594	5.55089
4A-39	NC1=C(C2=NC3=C(N=C2N1CC4=NC=CC=C4)C=CC=C3)C(NCCCC5=CC=CC6=C5C=CC=C6)=O	0.029	0.056	1	0.603	5.47508
4A-40	NC1=C(C2=NC3=C(N=C2N1CC4=NC=CC=C4)C=CC=C3)C(NCCCC5=CC=C6C(C=CC=C6)=C5)=O	0.029	0.053	1	0.636	5.44972
4A-41	NC1=C(C2=NC3=C(N=C2N1CC4=CN=CC=C4)C=CC=C3)C(NCCCC5CCCC5)=O	0.031	-0.118	2	0.54	5.52225
4A-42	NC1=C(C2=NC3=C(N=C2N1CC4=CN=CC=C4)C=CC=C3)C(NCCCC5CCCCC5)=O	0.034	-0.109	1	0.596	5.581
4A-43	NC1=C(C2=NC3=C(N=C2N1CC4=CN=CC=C4)C=CC=C3)C(NCCCC5=CC=CC6=C5C=CC=C6)=O	0.031	-0.07	1	0.618	5.49509
4A-44	NC1=C(C2=NC3=C(N=C2N1CC4=CN=CC=C4)C=CC=C3)C(NCCCC5=CC=C6C(C=CC=C6)=C5)=O	0.029	-0.075	1	0.645	5.42389
4A-45	NC1=C(C2=NC3=C(N=C2N1CC4=CC=NC=C4)C=CC=C3)C(NCCCC5CCCC5)=O	0.037	-0.015	2	0.538	5.68928
4A-46	NC1=C(C2=NC3=C(N=C2N1CC4=CC=NC=C4)C=CC=C3)C(NCCCC5CCCCC5)=O	0.04	-0.007	1	0.595	5.74713
4A-47	NC1=C(C2=NC3=C(N=C2N1CC4=CC=NC=C4)C=CC=C3)C(NCCCC5=CC=CC6=C5C=CC=C6)=O	0.035	0.028	1	0.614	5.61282
4A-48	NC1=C(C2=NC3=C(N=C2N1CC4=CC=NC=C4)C=CC=C3)C(NCCCC5=CC=C6C(C=CC=C6)=C5)=O	0.035	0.025	1	0.641	5.59198
4A-49	NC1=C(C2=NC3=C(N=C2N1CC4=CC=CC5=C4C=CC=C5)C=CC=C3)C(NCCCC6CCCC6)=O	0.026	-0.06	2	0.547	5.40042
4A-50	NC1=C(C2=NC3=C(N=C2N1CC4=CC=CC5=C4C=CC=C5)C=CC=C3)C(NCCCC6CCCCC6)=O	0.026	-0.054	1	0.588	5.39495
4A-51	NC1=C(C2=NC3=C(N=C2N1CC4=CC=CC5=C4C=CC=C5)C=CC=C3)C(NCCCC6=CC=CC7=C6C=CC=C7)=O	0.024	-0.024	1	0.596	5.34331
4A-52	NC1=C(C2=NC3=C(N=C2N1CC4=CC=CC5=C4C=CC=C5)C=CC=C3)C(NCCCC6=CC=C7C(C=CC=C7)=C6)=O	0.026	-0.027	1	0.61	5.38236
4A-53	NC1=C(C2=NC3=C(N=C2N1CC4=CC=C(C=CC=C5)C5=C4)C=CC=C3)C(NCCCC6CCCC6)=O	0.029	-0.052	2	0.474	5.53183
4A-54	NC1=C(C2=NC3=C(N=C2N1CC4=CC=C(C=CC=C5)C5=C4)C=CC=C3)C(NCCCC6CCCCC6)=O	0.03	-0.046	1	0.539	5.53328
4A-55	NC1=C(C2=NC3=C(N=C2N1CC4=CC=C(C=CC=C5)C5=C4)C=CC=C3)C(NCCCC6=CC=CC7=C6C=CC=C7)=O	0.027	-0.015	1	0.474	5.51187
4A-56	NC1=C(C2=NC3=C(N=C2N1CC4=CC=C(C=CC=C5)C5=C4)C=CC=C3)C(NCCCC6=CC=C7C(C=CC=C7)=C6)=O	0.029	-0.018	1	0.581	5.48069
5A-1	NC1=C(CCCN2CCOCC2)C3=NC4=C(N=C3C(C(NCC5=C(OC)C=CC=C5)=O)=N1)C=CC=C4	0.028	0	0	0.562	5.49728
5A-2	NC1=C(CCCN2CCOCC2)C3=NC4=C(N=C3C(C(NCC5=C(OCC)C=CC=C5)=O)=N1)C=CC=C4	0.028	0.016	0	0.601	5.47021
5A-3	NC1=C(CCCN2CCOCC2)C3=NC4=C(N=C3C(C(NCC5=C(OCC6=CC=CC=C6)C=CC=C5)=O)=N1)C=CC=C4	0.026	0.023	0	0.658	5.37815
5A-4	NC1=C(CCCN2CCOCC2)C3=NC4=C(N=C3C(C(NCC5=C6C(C=CC=C6)=CC=C5)=O)=N1)C=CC=C4	0.026	0.056	0	0.572	5.44799
5A-5	NC1=C(CCCN2CCOCC2)C3=NC4=C(N=C3C(C(NCC5=CC6=C(C=CC=C6)C=C5)=O)=N1)C=CC=C4	0.026	0.068	0	0.602	5.42712
5A-6	NC1=C(CCCN2CCCCC2)C3=NC4=C(N=C3C(C(NCC5=C(OC)C=CC=C5)=O)=N1)C=CC=C4	0.028	0.053	0	0.561	5.50592
5A-7	NC1=C(CCCC2CCCCC2)C3=NC4=C(N=C3C(C(NCC5=C(OC)C=CC=C5)=O)=N1)C=CC=C4	0.027	0.101	0	0.553	5.49406
5A-8	NC1=C(CCCC2=CC=CC=C2)C3=NC4=C(N=C3C(C(NCC5=C(OC)C=CC=C5)=O)=N1)C=CC=C4	0.027	0.101	0	0.54	5.50388
5A-9	NC1=C(CCCN2CCCCC2)C3=NC4=C(N=C3C(C(NCC5=C(OCC)C=CC=C5)=O)=N1)C=CC=C4	0.028	0.067	0	0.602	5.47704
5A-10	NC1=C(CCCC2CCCCC2)C3=NC4=C(N=C3C(C(NCC5=C(OCC)C=CC=C5)=O)=N1)C=CC=C4	0.028	0.112	0	0.582	5.49884
5A-11	NC1=C(CCCC2=CC=CC=C2)C3=NC4=C(N=C3C(C(NCC5=C(OCC)C=CC=C5)=O)=N1)C=CC=C4	0.026	0.112	0	0.585	5.4465
5A-12	NC1=C(CCCN2CCCCC2)C3=NC4=C(N=C3C(C(NCC5=C(OCC6=CC=CC=C6)C=CC=C5)=O)=N1)C=CC=C4	0.026	0.076	0	0.657	5.38678
5A-13	NC1=C(CCCC2CCCCC2)C3=NC4=C(N=C3C(C(NCC5=C(OCC6=CC=CC=C6)C=CC=C5)=O)=N1)C=CC=C4	0.027	0.12	0	0.618	5.44781
5A-14	NC1=C(CCCC2=CC=CC=C2)C3=NC4=C(N=C3C(C(NCC5=C(OCC6=CC=CC=C6)C=CC=C5)=O)=N1)C=CC=C4	0.024	0.12	0	0.637	5.35836
5A-15	NC1=C(CCCN2CCCCC2)C3=NC4=C(N=C3C(C(NCC5=C6C(C=CC=C6)=CC=C5)=O)=N1)C=CC=C4	0.026	0.156	0	0.57	5.46437
5A-16	NC1=C(CCCC2CCCCC2)C3=NC4=C(N=C3C(C(NCC5=C6C(C=CC=C6)=CC=C5)=O)=N1)C=CC=C4	0.026	0.231	0	0.562	5.48156
5A-17	NC1=C(CCCC2=CC=CC=C2)C3=NC4=C(N=C3C(C(NCC5=C6C(C=CC=C6)=CC=C5)=O)=N1)C=CC=C4	0.027	0.231	0	0.555	5.51188
5A-18	NC1=C(CCCN2CCCCC2)C3=NC4=C(N=C3C(C(NCC5=CC6=C(C=CC=C6)C=C5)=O)=N1)C=CC=C4	0.023	0.173	0	0.768	5.24229
5A-19	NC1=C(CCCC2CCCCC2)C3=NC4=C(N=C3C(C(NCC5=CC6=C(C=CC=C6)C=C5)=O)=N1)C=CC=C4	0.023	0.249	0	0.77	5.25208
5A-20	NC1=C(CCCC2=CC=CC=C2)C3=NC4=C(N=C3C(C(NCC5=CC6=C(C=CC=C6)C=C5)=O)=N1)C=CC=C4	0.027	0.249	0	0.744	5.37185
5A-21	COC1=CC=CC=C1CNC(C2=C(N(C3=NC4=C(N=C23)C=CC=C4)CCCN5CCCCC5)N)=O	0.026	-0.148	1	0.474	5.46706
5A-22	COC1=CC=CC=C1CNC(C2=C(N(C3=NC4=C(N=C23)C=CC=C4)CCCC5CCCCC5)N)=O	0.027	-0.109	1	0.469	5.50167
5A-23	O=C(C1=C(N(C2=NC3=C(N=C12)C=CC=C3)CCCC4=CC=CC=C4)N)NCC5=CC=CC=C5OC	0.029	-0.109	1	0.629	5.43092
5A-24	O=C(C1=C(N(C2=NC3=C(N=C12)C=CC=C3)CCCN4CCOCC4)N)NCC5=CC=CC=C5OCC	0.028	-0.135	1	0.658	5.38012
5A-25	O=C(C1=C(N(C2=NC3=C(N=C12)C=CC=C3)CCCN4CCOCC4)N)NCC5=CC=CC=C5OCC6=CC=CC=C6	0.024	-0.127	1	0.623	5.3076
5A-26	O=C(C1=C(N(C2=NC3=C(N=C12)C=CC=C3)CCCN4CCOCC4)N)NCC5=CC=CC6=C5C=CC=C6	0.027	-0.143	1	0.696	5.3252
5A-27	O=C(C1=C(N(C2=NC3=C(N=C12)C=CC=C3)CCCN4CCOCC4)N)NCC5=CC=C(C=CC=C6)C6=C5	0.029	-0.134	1	0.709	5.36679
5A-28	O=C(C1=C(N(C2=NC3=C(N=C12)C=CC=C3)CCCN4CCCCC4)N)NCC5=CC=CC=C5OCC	0.028	-0.126	1	0.658	5.38146
5A-29	O=C(C1=C(N(C2=NC3=C(N=C12)C=CC=C3)CCCC4CCCCC4)N)NCC5=CC=CC=C5OCC	0.027	-0.091	1	0.654	5.36465
5A-30	O=C(C1=C(N(C2=NC3=C(N=C12)C=CC=C3)CCCC4=CC=CC=C4)N)NCC5=CC=CC=C5OCC	0.028	-0.091	1	0.632	5.40629
5A-31	O=C(C1=C(N(C2=NC3=C(N=C12)C=CC=C3)CCCN4CCCCC4)N)NCC5=CC=CC=C5OCC6=CC=CC=C6	0.027	-0.116	1	0.648	5.36546
5A-32	O=C(C1=C(N(C2=NC3=C(N=C12)C=CC=C3)CCCC4CCCCC4)N)NCC5=CC=CC=C5OCC6=CC=CC=C6	0.026	-0.084	1	0.647	5.34594
5A-33	O=C(C1=C(N(C2=NC3=C(N=C12)C=CC=C3)CCCC4=CC=CC=C4)N)NCC5=CC=CC=C5OCC6=CC=CC=C6	0.03	-0.084	1	0.383	5.64542
5A-34	O=C(C1=C(N(C2=NC3=C(N=C12)C=CC=C3)CCCN4CCCCC4)N)NCC5=CC=CC6=C5C=CC=C6	0.027	-0.122	1	0.697	5.32757
5A-35	O=C(C1=C(N(C2=NC3=C(N=C12)C=CC=C3)CCCC4CCCCC4)N)NCC5=CC=CC6=C5C=CC=C6	0.026	-0.071	1	0.695	5.31163
5A-36	O=C(C1=C(N(C2=NC3=C(N=C12)C=CC=C3)CCCC4=CC=CC=C4)N)NCC5=CC=CC6=C5C=CC=C6	0.028	-0.071	1	0.67	5.38057
5A-37	O=C(C1=C(N(C2=NC3=C(N=C12)C=CC=C3)CCCN4CCCCC4)N)NCC5=CC=C(C=CC=C6)C6=C5	0.029	-0.11	1	0.71	5.36961
5A-38	O=C(C1=C(N(C2=NC3=C(N=C12)C=CC=C3)CCCC4CCCCC4)N)NCC5=CC=C(C=CC=C6)C6=C5	0.028	-0.058	1	0.704	5.35683
5A-39	O=C(C1=C(N(C2=NC3=C(N=C12)C=CC=C3)CCCC4=CC=CC=C4)N)NCC5=CC=C(C=CC=C6)C6=C5	0.028	-0.058	1	0.693	5.36514
6A-1	O=C(C1=CC=CC=C1)NC2=C(C#N)C3=NC4=C(N=C3C(C(CC)C)=N2)C=CC=C4	0.03	-0.134	0	0.654	5.45796
6A-2	O=C(C1=CC=CC=C1)NC2=C(C([H])=O)C3=NC4=C(N=C3C(C(CC)C)=N2)C=CC=C4	0.03	-0.11	0	0.665	5.45322
6A-3	O=C(C1=CC=CC=C1)NC2=C(C(C)=O)C3=NC4=C(N=C3C(C(CC)C)=N2)C=CC=C4	0.029	-0.101	0	0.637	5.45067
6A-4	O=C(C1=CC=CC=C1)NC2=C(C(C3=CC=CC=C3)=O)C4=NC5=C(N=C4C(C(CC)C)=N2)C=CC=C5	0.028	-0.136	0	0.453	5.55937
6A-5	O=C(C)NC1=C(C#N)C2=NC3=C(N=C2C(C(CC)C)=N1)C=CC=C3	0.031	-0.078	0	0.5	5.6076
6A-6	O=C(C(F)(F)F)NC1=C(C#N)C2=NC3=C(N=C2C(C(CC)C)=N1)C=CC=C3	0.03	0.041	0	0.612	5.51569
6A-7	O=C(C1=CC=CC=C1)NC2=C(C#N)C3=NC4=C(N=C3C(C(CC5CCCC5)C)=N2)C=CC=C4	0.027	-0.122	1	0.454	5.51106
6A-8	O=C(C1=CC=CC=C1)NC2=C(C#N)C3=NC4=C(N=C3C(C(CC5CCCCC5)C)=N2)C=CC=C4	0.027	-0.117	0	0.42	5.56208
6A-9	O=C(C1=CC=CC=C1)NC2=C(C#N)C3=NC4=C(N=C3C(C(CC5=CC=CC=C5)C)=N2)C=CC=C4	0.03	-0.117	0	0.469	5.60018
6A-10	O=C(C1=CC=CC=C1)NC2=C(C#N)C3=NC4=C(N=C3C(C(CC5=CC=CC6=C5C=CC=C6)C)=N2)C=CC=C4	0.027	-0.086	0	0.412	5.57273
6A-11	O=C(C1=CC=CC=C1)NC2=C(C#N)C3=NC4=C(N=C3C(C(CC5=CC=C(C=CC=C6)C6=C5)C)=N2)C=CC=C4	0.029	-0.094	0	0.356	5.66389
6A-12	O=C(C)NC1=C(C([H])=O)C2=NC3=C(N=C2C(C(CC)C)=N1)C=CC=C3	0.03	-0.07	0	0.505	5.57998
6A-13	O=C(C)NC1=C(C(C)=O)C2=NC3=C(N=C2C(C(CC)C)=N1)C=CC=C3	0.028	-0.061	0	0.464	5.56221
6A-14	O=C(C)NC1=C(C(C2=CC=CC=C2)=O)C3=NC4=C(N=C3C(C(CC)C)=N1)C=CC=C4	0.029	-0.11	0	0.403	5.62602
6A-15	O=C(C(F)(F)F)NC1=C(C([H])=O)C2=NC3=C(N=C2C(C(CC)C)=N1)C=CC=C3	0.03	0.021	0	0.626	5.50215
6A-16	O=C(C(F)(F)F)NC1=C(C(C)=O)C2=NC3=C(N=C2C(C(CC)C)=N1)C=CC=C3	0.027	0.031	0	0.596	5.45119
6A-17	O=C(C(F)(F)F)NC1=C(C(C2=CC=CC=C2)=O)C3=NC4=C(N=C3C(C(CC)C)=N1)C=CC=C4	0.028	0.011	0	0.401	5.62049
6A-18	O=C(C1=CC=CC=C1)NC2=C(C([H])=O)C3=NC4=C(N=C3C(C(CC5CCCC5)C)=N2)C=CC=C4	0.025	-0.095	1	0.448	5.46954
6A-19	O=C(C1=CC=CC=C1)NC2=C(C(C)=O)C3=NC4=C(N=C3C(C(CC5CCCC5)C)=N2)C=CC=C4	0.026	-0.089	1	0.437	5.50377
6A-20	O=C(C1=CC=CC=C1)NC2=C(C(C3=CC=CC=C3)=O)C4=NC5=C(N=C4C(C(CC6CCCC6)C)=N2)C=CC=C5	0.026	-0.124	1	0.413	5.51669
6A-21	O=C(C)NC1=C(C#N)C2=NC3=C(N=C2C(C(CC4CCCC4)C)=N1)C=CC=C3	0.028	-0.074	1	0.397	5.58627
6A-22	O=C(C)NC1=C(C([H])=O)C2=NC3=C(N=C2C(C(CC4CCCC4)C)=N1)C=CC=C3	0.028	-0.059	1	0.401	5.58548
6A-23	O=C(C)NC1=C(C(C)=O)C2=NC3=C(N=C2C(C(CC4CCCC4)C)=N1)C=CC=C3	0.025	-0.054	1	0.384	5.52396
6A-24	O=C(C)NC1=C(C(C2=CC=CC=C2)=O)C3=NC4=C(N=C3C(C(CC5CCCC5)C)=N1)C=CC=C4	0.024	-0.1	1	0.402	5.47849
6A-25	O=C(C(F)(F)F)NC1=C(C#N)C2=NC3=C(N=C2C(C(CC4CCCC4)C)=N1)C=CC=C3	0.028	0.046	1	0.419	5.5875
6A-26	O=C(C(F)(F)F)NC1=C(C([H])=O)C2=NC3=C(N=C2C(C(CC4CCCC4)C)=N1)C=CC=C3	0.027	0.031	1	0.421	5.55873
6A-27	O=C(C(F)(F)F)NC1=C(C(C)=O)C2=NC3=C(N=C2C(C(CC4CCCC4)C)=N1)C=CC=C3	0.025	0.037	1	0.407	5.52012
6A-28	O=C(C(F)(F)F)NC1=C(C(C2=CC=CC=C2)=O)C3=NC4=C(N=C3C(C(CC5CCCC5)C)=N1)C=CC=C4	0.024	0.016	1	0.388	5.50631
6A-29	O=C(C1=CC=CC=C1)NC2=C(C([H])=O)C3=NC4=C(N=C3C(C(CC5CCCCC5)C)=N2)C=CC=C4	0.025	-0.09	0	0.426	5.51149
6A-30	O=C(C1=CC=CC=C1)NC2=C(C(C)=O)C3=NC4=C(N=C3C(C(CC5CCCCC5)C)=N2)C=CC=C4	0.026	-0.085	0	0.406	5.55237
6A-31	O=C(C1=CC=CC=C1)NC2=C(C(C3=CC=CC=C3)=O)C4=NC5=C(N=C4C(C(CC6CCCCC6)C)=N2)C=CC=C5	0.026	-0.119	0	0.397	5.55411
6A-32	O=C(C)NC1=C(C#N)C2=NC3=C(N=C2C(C(CC4CCCCC4)C)=N1)C=CC=C3	0.028	-0.07	0	0.391	5.616
6A-33	O=C(C)NC1=C(C([H])=O)C2=NC3=C(N=C2C(C(CC4CCCCC4)C)=N1)C=CC=C3	0.028	-0.054	0	0.392	5.61762
6A-34	O=C(C)NC1=C(C(C)=O)C2=NC3=C(N=C2C(C(CC4CCCCC4)C)=N1)C=CC=C3	0.025	-0.05	0	0.375	5.55595
6A-35	O=C(C)NC1=C(C(C2=CC=CC=C2)=O)C3=NC4=C(N=C3C(C(CC5CCCCC5)C)=N1)C=CC=C4	0.027	-0.096	0	0.385	5.59163
6A-36	O=C(C(F)(F)F)NC1=C(C#N)C2=NC3=C(N=C2C(C(CC4CCCCC4)C)=N1)C=CC=C3	0.028	0.047	0	0.396	5.62962
6A-37	O=C(C(F)(F)F)NC1=C(C([H])=O)C2=NC3=C(N=C2C(C(CC4CCCCC4)C)=N1)C=CC=C3	0.028	0.033	0	0.412	5.61546
6A-38	O=C(C(F)(F)F)NC1=C(C(C)=O)C2=NC3=C(N=C2C(C(CC4CCCCC4)C)=N1)C=CC=C3	0.025	0.038	0	0.396	5.55318
6A-39	O=C(C(F)(F)F)NC1=C(C(C2=CC=CC=C2)=O)C3=NC4=C(N=C3C(C(CC5CCCCC5)C)=N1)C=CC=C4	0.024	0.017	0	0.372	5.54314
6A-40	O=C(C1=CC=CC=C1)NC2=C(C([H])=O)C3=NC4=C(N=C3C(C(CC5=CC=CC=C5)C)=N2)C=CC=C4	0.03	-0.09	0	0.476	5.59891
6A-41	O=C(C1=CC=CC=C1)NC2=C(C(C)=O)C3=NC4=C(N=C3C(C(CC5=CC=CC=C5)C)=N2)C=CC=C4	0.03	-0.085	0	0.451	5.61853
6A-42	O=C(C1=CC=CC=C1)NC2=C(C(C3=CC=CC=C3)=O)C4=NC5=C(N=C4C(C(CC6=CC=CC=C6)C)=N2)C=CC=C5	0.026	-0.119	0	0.313	5.61754
6A-43	O=C(C)NC1=C(C#N)C2=NC3=C(N=C2C(C(CC4=CC=CC=C4)C)=N1)C=CC=C3	0.033	-0.07	0	0.359	5.76533
6A-44	O=C(C)NC1=C(C([H])=O)C2=NC3=C(N=C2C(C(CC4=CC=CC=C4)C)=N1)C=CC=C3	0.033	-0.054	0	0.36	5.76695
6A-45	O=C(C)NC1=C(C(C)=O)C2=NC3=C(N=C2C(C(CC4=CC=CC=C4)C)=N1)C=CC=C3	0.032	-0.05	0	0.344	5.7546
6A-46	O=C(C)NC1=C(C(C2=CC=CC=C2)=O)C3=NC4=C(N=C3C(C(CC5=CC=CC=C5)C)=N1)C=CC=C4	0.028	-0.096	0	0.241	5.72539
6A-47	O=C(C(F)(F)F)NC1=C(C#N)C2=NC3=C(N=C2C(C(CC4=CC=CC=C4)C)=N1)C=CC=C3	0.033	0.047	0	0.418	5.73818
6A-48	O=C(C(F)(F)F)NC1=C(C([H])=O)C2=NC3=C(N=C2C(C(CC4=CC=CC=C4)C)=N1)C=CC=C3	0.033	0.033	0	0.427	5.7293
6A-49	O=C(C(F)(F)F)NC1=C(C(C)=O)C2=NC3=C(N=C2C(C(CC4=CC=CC=C4)C)=N1)C=CC=C3	0.032	0.038	0	0.401	5.72464
6A-50	O=C(C(F)(F)F)NC1=C(C(C2=CC=CC=C2)=O)C3=NC4=C(N=C3C(C(CC5=CC=CC=C5)C)=N1)C=CC=C4	0.028	0.017	0	0.28	5.71275
6A-51	O=C(C1=CC=CC=C1)NC2=C(C([H])=O)C3=NC4=C(N=C3C(C(CC5=CC=CC6=C5C=CC=C6)C)=N2)C=CC=C4	0.027	-0.06	0	0.413	5.57584
6A-52	O=C(C1=CC=CC=C1)NC2=C(C(C)=O)C3=NC4=C(N=C3C(C(CC5=CC=CC6=C5C=CC=C6)C)=N2)C=CC=C4	0.026	-0.058	0	0.401	5.56016
6A-53	O=C(C1=CC=CC=C1)NC2=C(C(C3=CC=CC=C3)=O)C4=NC5=C(N=C4C(C(CC6=CC=CC7=C6C=CC=C7)C)=N2)C=CC=C5	0.025	-0.095	0	0.414	5.51981
6A-54	O=C(C)NC1=C(C#N)C2=NC3=C(N=C2C(C(CC4=CC=CC5=C4C=CC=C5)C)=N1)C=CC=C3	0.029	-0.04	0	0.376	5.65682
6A-55	O=C(C)NC1=C(C([H])=O)C2=NC3=C(N=C2C(C(CC4=CC=CC5=C4C=CC=C5)C)=N1)C=CC=C3	0.029	-0.025	0	0.378	5.65754
6A-56	O=C(C)NC1=C(C(C)=O)C2=NC3=C(N=C2C(C(CC4=CC=CC5=C4C=CC=C5)C)=N1)C=CC=C3	0.028	-0.024	0	0.364	5.64322
6A-57	O=C(C)NC1=C(C(C2=CC=CC=C2)=O)C3=NC4=C(N=C3C(C(CC5=CC=CC6=C5C=CC=C6)C)=N1)C=CC=C4	0.025	-0.072	0	0.435	5.50737
6A-58	O=C(C(F)(F)F)NC1=C(C#N)C2=NC3=C(N=C2C(C(CC4=CC=CC5=C4C=CC=C5)C)=N1)C=CC=C3	0.029	0.062	0	0.4	5.65386
6A-59	O=C(C(F)(F)F)NC1=C(C([H])=O)C2=NC3=C(N=C2C(C(CC4=CC=CC5=C4C=CC=C5)C)=N1)C=CC=C3	0.028	0.05	0	0.401	5.62629
6A-60	O=C(C(F)(F)F)NC1=C(C(C)=O)C2=NC3=C(N=C2C(C(CC4=CC=CC5=C4C=CC=C5)C)=N1)C=CC=C3	0.027	0.053	0	0.389	5.61076
6A-61	O=C(C(F)(F)F)NC1=C(C(C2=CC=CC=C2)=O)C3=NC4=C(N=C3C(C(CC5=CC=CC6=C5C=CC=C6)C)=N1)C=CC=C4	0.025	0.03	0	0.375	5.56785
6A-62	O=C(C1=CC=CC=C1)NC2=C(C([H])=O)C3=NC4=C(N=C3C(C(CC5=CC=C(C=CC=C6)C6=C5)C)=N2)C=CC=C4	0.029	-0.067	0	0.357	5.66715
6A-63	O=C(C1=CC=CC=C1)NC2=C(C(C)=O)C3=NC4=C(N=C3C(C(CC5=CC=C(C=CC=C6)C6=C5)C)=N2)C=CC=C4	0.028	-0.065	0	0.34	5.65525
6A-64	O=C(C1=CC=CC=C1)NC2=C(C(C3=CC=CC=C3)=O)C4=NC5=C(N=C4C(C(CC6=CC=C(C=CC=C7)C7=C6)C)=N2)C=CC=C5	0.025	-0.101	0	0.36	5.55969
6A-65	O=C(C)NC1=C(C#N)C2=NC3=C(N=C2C(C(CC4=CC=C(C=CC=C5)C5=C4)C)=N1)C=CC=C3	0.03	-0.049	0	0.349	5.7009
6A-66	O=C(C)NC1=C(C([H])=O)C2=NC3=C(N=C2C(C(CC4=CC=C(C=CC=C5)C5=C4)C)=N1)C=CC=C3	0.03	-0.033	0	0.33	5.71763
6A-67	O=C(C)NC1=C(C(C)=O)C2=NC3=C(N=C2C(C(CC4=CC=C(C=CC=C5)C5=C4)C)=N1)C=CC=C3	0.029	-0.032	0	0.312	5.70633
6A-68	O=C(C)NC1=C(C(C2=CC=CC=C2)=O)C3=NC4=C(N=C3C(C(CC5=CC=C(C=CC=C6)C6=C5)C)=N1)C=CC=C4	0.028	-0.078	0	0.403	5.60575
6A-69	O=C(C(F)(F)F)NC1=C(C#N)C2=NC3=C(N=C2C(C(CC4=CC=C(C=CC=C5)C5=C4)C)=N1)C=CC=C3	0.03	0.057	0	0.338	5.72497
6A-70	O=C(C(F)(F)F)NC1=C(C([H])=O)C2=NC3=C(N=C2C(C(CC4=CC=C(C=CC=C5)C5=C4)C)=N1)C=CC=C3	0.03	0.044	0	0.339	5.72228
6A-71	O=C(C(F)(F)F)NC1=C(C(C)=O)C2=NC3=C(N=C2C(C(CC4=CC=C(C=CC=C5)C5=C4)C)=N1)C=CC=C3	0.029	0.047	0	0.321	5.71128
6A-72	O=C(C(F)(F)F)NC1=C(C(C2=CC=CC=C2)=O)C3=NC4=C(N=C3C(C(CC5=CC=C(C=CC=C6)C6=C5)C)=N1)C=CC=C4	0.028	0.026	0	0.333	5.67407
6A-73	O=C(C1=CC=CC=C1)NC2=C(C#N)C3=NC4=C(N=C3C(C(CC)CC)=N2)C=CC=C4	0.027	-0.133	0	0.621	5.40792
6A-74	O=C(C1=CC=CC=C1)NC2=C(C([H])=O)C3=NC4=C(N=C3C(C(CC)CC)=N2)C=CC=C4	0.026	-0.107	0	0.632	5.37845
6A-75	O=C(C1=CC=CC=C1)NC2=C(C(C)=O)C3=NC4=C(N=C3C(C(CC)CC)=N2)C=CC=C4	0.028	-0.1	0	0.604	5.4507
6A-76	O=C(C1=CC=CC=C1)NC2=C(C(C3=CC=CC=C3)=O)C4=NC5=C(N=C4C(C(CC)CC)=N2)C=CC=C5	0.027	-0.134	0	0.424	5.55653
6A-77	O=C(C)NC1=C(C#N)C2=NC3=C(N=C2C(C(CC)CC)=N1)C=CC=C3	0.028	-0.08	0	0.448	5.57147
6A-78	O=C(C(F)(F)F)NC1=C(C#N)C2=NC3=C(N=C2C(C(CC)CC)=N1)C=CC=C3	0.028	0.043	0	0.577	5.49235
6A-79	O=C(C1=CC=CC=C1)NC2=C(C#N)C3=NC4=C(N=C3C(C(CC5CCCC5)CC)=N2)C=CC=C4	0.027	-0.112	1	0.464	5.50499
6A-80	O=C(C1=CC=CC=C1)NC2=C(C#N)C3=NC4=C(N=C3C(C(CC5CCCCC5)CC)=N2)C=CC=C4	0.027	-0.108	0	0.44	5.54831
6A-81	O=C(C1=CC=CC=C1)NC2=C(C#N)C3=NC4=C(N=C3C(C(CC5=CC=CC=C5)CC)=N2)C=CC=C4	0.031	-0.108	0	0.468	5.6273
6A-82	O=C(C1=CC=CC=C1)NC2=C(C#N)C3=NC4=C(N=C3C(C(CC5=CC=CC6=C5C=CC=C6)CC)=N2)C=CC=C4	0.026	-0.081	0	0.446	5.52276
6A-83	O=C(C1=CC=CC=C1)NC2=C(C#N)C3=NC4=C(N=C3C(C(CC5=CC=C(C=CC=C6)C6=C5)CC)=N2)C=CC=C4	0.028	-0.088	0	0.359	5.63748
6A-84	O=C(C)NC1=C(C([H])=O)C2=NC3=C(N=C2C(C(CC)CC)=N1)C=CC=C3	0.027	-0.068	0	0.457	5.54142
6A-85	O=C(C)NC1=C(C(C)=O)C2=NC3=C(N=C2C(C(CC)CC)=N1)C=CC=C3	0.025	-0.061	0	0.415	5.52411
6A-86	O=C(C)NC1=C(C(C2=CC=CC=C2)=O)C3=NC4=C(N=C3C(C(CC)CC)=N1)C=CC=C4	0.027	-0.109	0	0.372	5.59951
6A-87	O=C(C(F)(F)F)NC1=C(C([H])=O)C2=NC3=C(N=C2C(C(CC)CC)=N1)C=CC=C3	0.027	0.025	0	0.59	5.45482
6A-88	O=C(C(F)(F)F)NC1=C(C(C)=O)C2=NC3=C(N=C2C(C(CC)CC)=N1)C=CC=C3	0.025	0.034	0	0.56	5.42875
6A-89	O=C(C(F)(F)F)NC1=C(C(C2=CC=CC=C2)=O)C3=NC4=C(N=C3C(C(CC)CC)=N1)C=CC=C4	0.027	0.013	0	0.379	5.61237
6A-90	O=C(C1=CC=CC=C1)NC2=C(C([H])=O)C3=NC4=C(N=C3C(C(CC5CCCC5)CC)=N2)C=CC=C4	0.026	-0.085	1	0.473	5.47718
6A-91	O=C(C1=CC=CC=C1)NC2=C(C(C)=O)C3=NC4=C(N=C3C(C(CC5CCCC5)CC)=N2)C=CC=C4	0.026	-0.081	1	0.445	5.49892
6A-92	O=C(C1=CC=CC=C1)NC2=C(C(C3=CC=CC=C3)=O)C4=NC5=C(N=C4C(C(CC6CCCC6)CC)=N2)C=CC=C5	0.025	-0.115	1	0.315	5.56699
6A-93	O=C(C)NC1=C(C#N)C2=NC3=C(N=C2C(C(CC4CCCC4)CC)=N1)C=CC=C3	0.028	-0.065	1	0.341	5.62989
6A-94	O=C(C)NC1=C(C([H])=O)C2=NC3=C(N=C2C(C(CC4CCCC4)CC)=N1)C=CC=C3	0.027	-0.049	1	0.344	5.60497
6A-95	O=C(C)NC1=C(C(C)=O)C2=NC3=C(N=C2C(C(CC4CCCC4)CC)=N1)C=CC=C3	0.025	-0.046	1	0.337	5.56064
6A-96	O=C(C)NC1=C(C(C2=CC=CC=C2)=O)C3=NC4=C(N=C3C(C(CC5CCCC5)CC)=N1)C=CC=C4	0.026	-0.092	1	0.269	5.63018
6A-97	O=C(C(F)(F)F)NC1=C(C#N)C2=NC3=C(N=C2C(C(CC4CCCC4)CC)=N1)C=CC=C3	0.028	0.054	1	0.411	5.59473
6A-98	O=C(C(F)(F)F)NC1=C(C([H])=O)C2=NC3=C(N=C2C(C(CC4CCCC4)CC)=N1)C=CC=C3	0.027	0.041	1	0.42	5.56097
6A-99	O=C(C(F)(F)F)NC1=C(C(C)=O)C2=NC3=C(N=C2C(C(CC4CCCC4)CC)=N1)C=CC=C3	0.025	0.045	1	0.397	5.52886
6A-100	O=C(C(F)(F)F)NC1=C(C(C2=CC=CC=C2)=O)C3=NC4=C(N=C3C(C(CC5CCCC5)CC)=N1)C=CC=C4	0.024	0.022	1	0.286	5.58423
6A-101	O=C(C1=CC=CC=C1)NC2=C(C([H])=O)C3=NC4=C(N=C3C(C(CC5CCCCC5)CC)=N2)C=CC=C4	0.026	-0.081	0	0.448	5.52125
6A-102	O=C(C1=CC=CC=C1)NC2=C(C(C)=O)C3=NC4=C(N=C3C(C(CC5CCCCC5)CC)=N2)C=CC=C4	0.026	-0.077	0	0.421	5.54223
6A-103	O=C(C1=CC=CC=C1)NC2=C(C(C3=CC=CC=C3)=O)C4=NC5=C(N=C4C(C(CC6CCCCC6)CC)=N2)C=CC=C5	0.025	-0.112	0	0.291	5.61016
6A-104	O=C(C)NC1=C(C#N)C2=NC3=C(N=C2C(C(CC4CCCCC4)CC)=N1)C=CC=C3	0.028	-0.062	0	0.315	5.67457
6A-105	O=C(C)NC1=C(C([H])=O)C2=NC3=C(N=C2C(C(CC4CCCCC4)CC)=N1)C=CC=C3	0.027	-0.045	0	0.318	5.6498
6A-106	O=C(C)NC1=C(C(C)=O)C2=NC3=C(N=C2C(C(CC4CCCCC4)CC)=N1)C=CC=C3	0.025	-0.043	0	0.311	5.60532
6A-107	O=C(C)NC1=C(C(C2=CC=CC=C2)=O)C3=NC4=C(N=C3C(C(CC5CCCCC5)CC)=N1)C=CC=C4	0.026	-0.089	0	0.234	5.68165
6A-108	O=C(C(F)(F)F)NC1=C(C#N)C2=NC3=C(N=C2C(C(CC4CCCCC4)CC)=N1)C=CC=C3	0.028	0.055	0	0.388	5.63685
6A-109	O=C(C(F)(F)F)NC1=C(C([H])=O)C2=NC3=C(N=C2C(C(CC4CCCCC4)CC)=N1)C=CC=C3	0.027	0.042	0	0.395	5.6046
6A-110	O=C(C(F)(F)F)NC1=C(C(C)=O)C2=NC3=C(N=C2C(C(CC4CCCCC4)CC)=N1)C=CC=C3	0.025	0.046	0	0.376	5.56947
6A-111	O=C(C(F)(F)F)NC1=C(C(C2=CC=CC=C2)=O)C3=NC4=C(N=C3C(C(CC5CCCCC5)CC)=N1)C=CC=C4	0.024	0.023	0	0.249	5.63691
6A-112	O=C(C1=CC=CC=C1)NC2=C(C([H])=O)C3=NC4=C(N=C3C(C(CC5=CC=CC=C5)CC)=N2)C=CC=C4	0.031	-0.081	0	0.477	5.62452
6A-113	O=C(C1=CC=CC=C1)NC2=C(C(C)=O)C3=NC4=C(N=C3C(C(CC5=CC=CC=C5)CC)=N2)C=CC=C4	0.028	-0.077	0	0.459	5.56361
6A-114	O=C(C1=CC=CC=C1)NC2=C(C(C3=CC=CC=C3)=O)C4=NC5=C(N=C4C(C(CC6=CC=CC=C6)CC)=N2)C=CC=C5	0.026	-0.112	0	0.31	5.62085
6A-115	O=C(C)NC1=C(C#N)C2=NC3=C(N=C2C(C(CC4=CC=CC=C4)CC)=N1)C=CC=C3	0.031	-0.062	0	0.289	5.76931
6A-116	O=C(C)NC1=C(C([H])=O)C2=NC3=C(N=C2C(C(CC4=CC=CC=C4)CC)=N1)C=CC=C3	0.031	-0.045	0	0.289	5.77184
6A-117	O=C(C)NC1=C(C(C)=O)C2=NC3=C(N=C2C(C(CC4=CC=CC=C4)CC)=N1)C=CC=C3	0.029	-0.043	0	0.297	5.71602
6A-118	O=C(C)NC1=C(C(C2=CC=CC=C2)=O)C3=NC4=C(N=C3C(C(CC5=CC=CC=C5)CC)=N1)C=CC=C4	0.027	-0.089	0	0.215	5.72103
6A-119	O=C(C(F)(F)F)NC1=C(C#N)C2=NC3=C(N=C2C(C(CC4=CC=CC=C4)CC)=N1)C=CC=C3	0.031	0.055	0	0.416	5.69081
6A-120	O=C(C(F)(F)F)NC1=C(C([H])=O)C2=NC3=C(N=C2C(C(CC4=CC=CC=C4)CC)=N1)C=CC=C3	0.031	0.042	0	0.425	5.68208
6A-121	O=C(C(F)(F)F)NC1=C(C(C)=O)C2=NC3=C(N=C2C(C(CC4=CC=CC=C4)CC)=N1)C=CC=C3	0.03	0.046	0	0.409	5.66972
6A-122	O=C(C(F)(F)F)NC1=C(C(C2=CC=CC=C2)=O)C3=NC4=C(N=C3C(C(CC5=CC=CC=C5)CC)=N1)C=CC=C4	0.027	0.023	0	0.257	5.70597
6A-123	O=C(C1=CC=CC=C1)NC2=C(C([H])=O)C3=NC4=C(N=C3C(C(CC5=CC=CC6=C5C=CC=C6)CC)=N2)C=CC=C4	0.025	-0.055	0	0.449	5.49933
6A-124	O=C(C1=CC=CC=C1)NC2=C(C(C)=O)C3=NC4=C(N=C3C(C(CC5=CC=CC6=C5C=CC=C6)CC)=N2)C=CC=C4	0.028	-0.054	0	0.43	5.58893
6A-125	O=C(C1=CC=CC=C1)NC2=C(C(C3=CC=CC=C3)=O)C4=NC5=C(N=C4C(C(CC6=CC=CC7=C6C=CC=C7)CC)=N2)C=CC=C5	0.025	-0.09	0	0.398	5.53263
6A-126	O=C(C)NC1=C(C#N)C2=NC3=C(N=C2C(C(CC4=CC=CC5=C4C=CC=C5)CC)=N1)C=CC=C3	0.025	-0.038	0	0.43	5.5162
6A-127	O=C(C)NC1=C(C([H])=O)C2=NC3=C(N=C2C(C(CC4=CC=CC5=C4C=CC=C5)CC)=N1)C=CC=C3	0.025	-0.021	0	0.431	5.51798
6A-128	O=C(C)NC1=C(C(C)=O)C2=NC3=C(N=C2C(C(CC4=CC=CC5=C4C=CC=C5)CC)=N1)C=CC=C3	0.023	-0.021	0	0.428	5.47017
6A-129	O=C(C)NC1=C(C(C2=CC=CC=C2)=O)C3=NC4=C(N=C3C(C(CC5=CC=CC6=C5C=CC=C6)CC)=N1)C=CC=C4	0.028	-0.067	0	0.455	5.56812
6A-130	O=C(C(F)(F)F)NC1=C(C#N)C2=NC3=C(N=C2C(C(CC4=CC=CC5=C4C=CC=C5)CC)=N1)C=CC=C3	0.025	0.066	0	0.439	5.52487
6A-131	O=C(C(F)(F)F)NC1=C(C([H])=O)C2=NC3=C(N=C2C(C(CC4=CC=CC5=C4C=CC=C5)CC)=N1)C=CC=C3	0.025	0.055	0	0.44	5.52248
6A-132	O=C(C(F)(F)F)NC1=C(C(C)=O)C2=NC3=C(N=C2C(C(CC4=CC=CC5=C4C=CC=C5)CC)=N1)C=CC=C3	0.023	0.057	0	0.433	5.478
6A-133	O=C(C(F)(F)F)NC1=C(C(C2=CC=CC=C2)=O)C3=NC4=C(N=C3C(C(CC5=CC=CC6=C5C=CC=C6)CC)=N1)C=CC=C4	0.026	0.034	0	0.383	5.58743
6A-134	O=C(C1=CC=CC=C1)NC2=C(C([H])=O)C3=NC4=C(N=C3C(C(CC5=CC=C(C=CC=C6)C6=C5)CC)=N2)C=CC=C4	0.028	-0.062	0	0.371	5.63229
6A-135	O=C(C1=CC=CC=C1)NC2=C(C(C)=O)C3=NC4=C(N=C3C(C(CC5=CC=C(C=CC=C6)C6=C5)CC)=N2)C=CC=C4	0.028	-0.06	0	0.333	5.66128
6A-136	O=C(C1=CC=CC=C1)NC2=C(C(C3=CC=CC=C3)=O)C4=NC5=C(N=C4C(C(CC6=CC=C(C=CC=C7)C7=C6)CC)=N2)C=CC=C5	0.025	-0.095	0	0.246	5.64667
6A-137	O=C(C)NC1=C(C#N)C2=NC3=C(N=C2C(C(CC4=CC=C(C=CC=C5)C5=C4)CC)=N1)C=CC=C3	0.028	-0.045	0	0.265	5.71486
6A-138	O=C(C)NC1=C(C([H])=O)C2=NC3=C(N=C2C(C(CC4=CC=C(C=CC=C5)C5=C4)CC)=N1)C=CC=C3	0.028	-0.028	0	0.272	5.7121
6A-139	O=C(C)NC1=C(C(C)=O)C2=NC3=C(N=C2C(C(CC4=CC=C(C=CC=C5)C5=C4)CC)=N1)C=CC=C3	0.028	-0.028	0	0.274	5.71059
6A-140	O=C(C)NC1=C(C(C2=CC=CC=C2)=O)C3=NC4=C(N=C3C(C(CC5=CC=C(C=CC=C6)C6=C5)CC)=N1)C=CC=C4	0.026	-0.073	0	0.158	5.74142
6A-141	O=C(C(F)(F)F)NC1=C(C#N)C2=NC3=C(N=C2C(C(CC4=CC=C(C=CC=C5)C5=C4)CC)=N1)C=CC=C3	0.028	0.061	0	0.309	5.69739
6A-142	O=C(C(F)(F)F)NC1=C(C([H])=O)C2=NC3=C(N=C2C(C(CC4=CC=C(C=CC=C5)C5=C4)CC)=N1)C=CC=C3	0.028	0.05	0	0.316	5.69047
6A-143	O=C(C(F)(F)F)NC1=C(C(C)=O)C2=NC3=C(N=C2C(C(CC4=CC=C(C=CC=C5)C5=C4)CC)=N1)C=CC=C3	0.028	0.052	0	0.312	5.69379
6A-144	O=C(C(F)(F)F)NC1=C(C(C2=CC=CC=C2)=O)C3=NC4=C(N=C3C(C(CC5=CC=C(C=CC=C6)C6=C5)CC)=N1)C=CC=C4	0.025	0.03	0	0.223	5.68262
6A-145	CCC(N1C(NC(C2=CC=CC=C2)=O)=C(C3=NC4=C(N=C13)C=CC=C4)C([H])=O)C	0.026	-0.194	1	0.698	5.29107
6A-146	CCC(N1C(NC(C2=CC=CC=C2)=O)=C(C3=NC4=C(N=C13)C=CC=C4)C(C)=O)C	0.025	-0.179	1	0.665	5.29319
6A-147	CCC(N1C(NC(C2=CC=CC=C2)=O)=C(C3=NC4=C(N=C13)C=CC=C4)C(C5=CC=CC=C5)=O)C	0.03	-0.204	1	0.46	5.56944
6A-148	CCC(N1C(NC(C)=O)=C(C2=NC3=C(N=C12)C=CC=C3)C#N)C	0.029	-0.192	1	0.519	5.50164
6A-149	CCC(N1C(NC(C)=O)=C(C2=NC3=C(N=C12)C=CC=C3)C([H])=O)C	0.028	-0.159	1	0.539	5.46641
6A-150	CCC(N1C(NC(C)=O)=C(C2=NC3=C(N=C12)C=CC=C3)C(C)=O)C	0.026	-0.143	1	0.486	5.45874
6A-151	CCC(N1C(NC(C)=O)=C(C2=NC3=C(N=C12)C=CC=C3)C(C4=CC=CC=C4)=O)C	0.031	-0.18	1	0.442	5.61163
6A-152	CCC(N1C(NC(C(F)(F)F)=O)=C(C2=NC3=C(N=C12)C=CC=C3)C#N)C	0.029	0.012	1	0.64	5.4406
6A-153	CCC(N1C(NC(C(F)(F)F)=O)=C(C2=NC3=C(N=C12)C=CC=C3)C([H])=O)C	0.028	-0.008	1	0.657	5.39976
6A-154	CCC(N1C(NC(C(F)(F)F)=O)=C(C2=NC3=C(N=C12)C=CC=C3)C(C)=O)C	0.028	0.005	1	0.484	5.53232
6A-155	CCC(N1C(NC(C(F)(F)F)=O)=C(C2=NC3=C(N=C12)C=CC=C3)C(C4=CC=CC=C4)=O)C	0.03	-0.01	1	0.448	5.60735
6A-156	CC(N1C(NC(C2=CC=CC=C2)=O)=C(C3=NC4=C(N=C13)C=CC=C4)C#N)CC5CCCC5	0.026	-0.221	2	0.493	5.41725
6A-157	CC(N1C(NC(C2=CC=CC=C2)=O)=C(C3=NC4=C(N=C13)C=CC=C4)C([H])=O)CC5CCCC5	0.026	-0.172	2	0.496	5.42228
6A-158	CC(N1C(NC(C2=CC=CC=C2)=O)=C(C3=NC4=C(N=C13)C=CC=C4)C(C)=O)CC5CCCC5	0.023	-0.162	2	0.48	5.36074
6A-159	CC(N1C(NC(C2=CC=CC=C2)=O)=C(C3=NC4=C(N=C13)C=CC=C4)C(C5=CC=CC=C5)=O)CC6CCCC6	0.027	-0.188	2	0.428	5.49628
6A-160	CC(N1C(NC(C)=O)=C(C2=NC3=C(N=C12)C=CC=C3)C#N)CC4CCCC4	0.029	-0.177	2	0.409	5.56233
6A-161	CC(N1C(NC(C)=O)=C(C2=NC3=C(N=C12)C=CC=C3)C([H])=O)CC4CCCC4	0.029	-0.139	2	0.316	5.6382
6A-162	CC(N1C(NC(C)=O)=C(C2=NC3=C(N=C12)C=CC=C3)C(C)=O)CC4CCCC4	0.028	-0.129	2	0.384	5.56331
6A-163	CC(N1C(NC(C)=O)=C(C2=NC3=C(N=C12)C=CC=C3)C(C4=CC=CC=C4)=O)CC5CCCC5	0.027	-0.166	2	0.402	5.51918
6A-164	CC(N1C(NC(C(F)(F)F)=O)=C(C2=NC3=C(N=C12)C=CC=C3)C#N)CC4CCCC4	0.029	0.02	2	0.427	5.57803
6A-165	CC(N1C(NC(C(F)(F)F)=O)=C(C2=NC3=C(N=C12)C=CC=C3)C([H])=O)CC4CCCC4	0.029	0.005	2	0.437	5.56825
6A-166	CC(N1C(NC(C(F)(F)F)=O)=C(C2=NC3=C(N=C12)C=CC=C3)C(C)=O)CC4CCCC4	0.028	0.013	2	0.371	5.59424
6A-167	CC(N1C(NC(C(F)(F)F)=O)=C(C2=NC3=C(N=C12)C=CC=C3)C(C4=CC=CC=C4)=O)CC5CCCC5	0.027	-0.004	2	0.409	5.53798
6A-168	CC(N1C(NC(C2=CC=CC=C2)=O)=C(C3=NC4=C(N=C13)C=CC=C4)C#N)CC5CCCCC5	0.026	-0.216	1	0.451	5.47431
6A-169	CC(N1C(NC(C2=CC=CC=C2)=O)=C(C3=NC4=C(N=C13)C=CC=C4)C([H])=O)CC5CCCCC5	0.026	-0.167	1	0.443	5.48764
6A-170	CC(N1C(NC(C2=CC=CC=C2)=O)=C(C3=NC4=C(N=C13)C=CC=C4)C(C)=O)CC5CCCCC5	0.025	-0.158	1	0.433	5.47149
6A-171	CC(N1C(NC(C2=CC=CC=C2)=O)=C(C3=NC4=C(N=C13)C=CC=C4)C(C5=CC=CC=C5)=O)CC6CCCCC6	0.026	-0.184	1	0.389	5.52589
6A-172	CC(N1C(NC(C)=O)=C(C2=NC3=C(N=C12)C=CC=C3)C#N)CC4CCCCC4	0.029	-0.172	1	0.408	5.58843
6A-173	CC(N1C(NC(C)=O)=C(C2=NC3=C(N=C12)C=CC=C3)C([H])=O)CC4CCCCC4	0.029	-0.135	1	0.37	5.62262
6A-174	CC(N1C(NC(C)=O)=C(C2=NC3=C(N=C12)C=CC=C3)C(C)=O)CC4CCCCC4	0.028	-0.125	1	0.375	5.5953
6A-175	CC(N1C(NC(C)=O)=C(C2=NC3=C(N=C12)C=CC=C3)C(C4=CC=CC=C4)=O)CC5CCCCC5	0.027	-0.162	1	0.389	5.55419
6A-176	CC(N1C(NC(C(F)(F)F)=O)=C(C2=NC3=C(N=C12)C=CC=C3)C#N)CC4CCCCC4	0.029	0.022	1	0.41	5.61576
6A-177	CC(N1C(NC(C(F)(F)F)=O)=C(C2=NC3=C(N=C12)C=CC=C3)C([H])=O)CC4CCCCC4	0.029	0.007	1	0.384	5.63317
6A-178	CC(N1C(NC(C(F)(F)F)=O)=C(C2=NC3=C(N=C12)C=CC=C3)C(C)=O)CC4CCCCC4	0.027	0.014	1	0.386	5.58263
6A-179	CC(N1C(NC(C(F)(F)F)=O)=C(C2=NC3=C(N=C12)C=CC=C3)C(C4=CC=CC=C4)=O)CC5CCCCC5	0.026	-0.003	1	0.359	5.57545
6A-180	CC(N1C(NC(C2=CC=CC=C2)=O)=C(C3=NC4=C(N=C13)C=CC=C4)C#N)CC5=CC=CC=C5	0.03	-0.216	1	0.32	5.67337
6A-181	CC(N1C(NC(C2=CC=CC=C2)=O)=C(C3=NC4=C(N=C13)C=CC=C4)C([H])=O)CC5=CC=CC=C5	0.033	-0.167	1	0.515	5.60851
6A-182	CC(N1C(NC(C2=CC=CC=C2)=O)=C(C3=NC4=C(N=C13)C=CC=C4)C(C)=O)CC5=CC=CC=C5	0.032	-0.158	1	0.509	5.58934
6A-183	CC(N1C(NC(C2=CC=CC=C2)=O)=C(C3=NC4=C(N=C13)C=CC=C4)C(C5=CC=CC=C5)=O)CC6=CC=CC=C6	0.031	-0.184	1	0.35	5.68051
6A-184	CC(N1C(NC(C)=O)=C(C2=NC3=C(N=C12)C=CC=C3)C#N)CC4=CC=CC=C4	0.03	-0.172	1	0.462	5.57268
6A-185	CC(N1C(NC(C)=O)=C(C2=NC3=C(N=C12)C=CC=C3)C([H])=O)CC4=CC=CC=C4	0.032	-0.135	1	0.39	5.68262
6A-186	CC(N1C(NC(C)=O)=C(C2=NC3=C(N=C12)C=CC=C3)C(C)=O)CC4=CC=CC=C4	0.03	-0.125	1	0.34	5.6718
6A-187	CC(N1C(NC(C)=O)=C(C2=NC3=C(N=C12)C=CC=C3)C(C4=CC=CC=C4)=O)CC5=CC=CC=C5	0.03	-0.162	1	0.324	5.67838
6A-188	CC(N1C(NC(C(F)(F)F)=O)=C(C2=NC3=C(N=C12)C=CC=C3)C#N)CC4=CC=CC=C4	0.03	0.022	1	0.501	5.57208
6A-189	CC(N1C(NC(C(F)(F)F)=O)=C(C2=NC3=C(N=C12)C=CC=C3)C([H])=O)CC4=CC=CC=C4	0.032	0.007	1	0.47	5.64333
6A-190	CC(N1C(NC(C(F)(F)F)=O)=C(C2=NC3=C(N=C12)C=CC=C3)C(C)=O)CC4=CC=CC=C4	0.03	0.014	1	0.323	5.7053
6A-191	CC(N1C(NC(C(F)(F)F)=O)=C(C2=NC3=C(N=C12)C=CC=C3)C(C4=CC=CC=C4)=O)CC5=CC=CC=C5	0.028	-0.003	1	0.266	5.69575
6A-192	CC(N1C(NC(C2=CC=CC=C2)=O)=C(C3=NC4=C(N=C13)C=CC=C4)C#N)CC5=C6C(C=CC=C6)=CC=C5	0.028	-0.194	1	0.339	5.61222
6A-193	CC(N1C(NC(C2=CC=CC=C2)=O)=C(C3=NC4=C(N=C13)C=CC=C4)C([H])=O)CC5=C6C(C=CC=C6)=CC=C5	0.029	-0.145	1	0.416	5.5864
6A-194	CC(N1C(NC(C2=CC=CC=C2)=O)=C(C3=NC4=C(N=C13)C=CC=C4)C(C)=O)CC5=C6C(C=CC=C6)=CC=C5	0.026	-0.139	1	0.344	5.56656
6A-195	CC(N1C(NC(C2=CC=CC=C2)=O)=C(C3=NC4=C(N=C13)C=CC=C4)C(C5=CC=CC=C5)=O)CC6=C7C(C=CC=C7)=CC=C6	0.026	-0.167	1	0.201	5.67037
6A-196	CC(N1C(NC(C)=O)=C(C2=NC3=C(N=C12)C=CC=C3)C#N)CC4=C5C(C=CC=C5)=CC=C4	0.026	-0.154	1	0.556	5.40425
6A-197	CC(N1C(NC(C)=O)=C(C2=NC3=C(N=C12)C=CC=C3)C([H])=O)CC4=C5C(C=CC=C5)=CC=C4	0.028	-0.114	1	0.474	5.52218
6A-198	CC(N1C(NC(C)=O)=C(C2=NC3=C(N=C12)C=CC=C3)C(C)=O)CC4=C5C(C=CC=C5)=CC=C4	0.025	-0.109	1	0.469	5.4516
6A-199	CC(N1C(NC(C)=O)=C(C2=NC3=C(N=C12)C=CC=C3)C(C4=CC=CC=C4)=O)CC5=C6C(C=CC=C6)=CC=C5	0.026	-0.146	1	0.33	5.57609
6A-200	CC(N1C(NC(C(F)(F)F)=O)=C(C2=NC3=C(N=C12)C=CC=C3)C#N)CC4=C5C(C=CC=C5)=CC=C4	0.027	0.031	1	0.434	5.54891
6A-201	CC(N1C(NC(C(F)(F)F)=O)=C(C2=NC3=C(N=C12)C=CC=C3)C([H])=O)CC4=C5C(C=CC=C5)=CC=C4	0.028	0.019	1	0.405	5.59406
6A-202	CC(N1C(NC(C(F)(F)F)=O)=C(C2=NC3=C(N=C12)C=CC=C3)C(C)=O)CC4=C5C(C=CC=C5)=CC=C4	0.026	0.023	1	0.373	5.56875
6A-203	CC(N1C(NC(C(F)(F)F)=O)=C(C2=NC3=C(N=C12)C=CC=C3)C(C4=CC=CC=C4)=O)CC5=C6C(C=CC=C6)=CC=C5	0.026	0.005	1	0.356	5.57891
6A-204	CC(N1C(NC(C2=CC=CC=C2)=O)=C(C3=NC4=C(N=C13)C=CC=C4)C#N)CC5=CC6=C(C=CC=C6)C=C5	0.03	-0.191	1	0.309	5.68539
6A-205	CC(N1C(NC(C2=CC=CC=C2)=O)=C(C3=NC4=C(N=C13)C=CC=C4)C([H])=O)CC5=CC6=C(C=CC=C6)C=C5	0.028	-0.143	1	0.392	5.57979
6A-206	CC(N1C(NC(C2=CC=CC=C2)=O)=C(C3=NC4=C(N=C13)C=CC=C4)C(C)=O)CC5=CC6=C(C=CC=C6)C=C5	0.027	-0.136	1	0.479	5.4901
6A-207	CC(N1C(NC(C2=CC=CC=C2)=O)=C(C3=NC4=C(N=C13)C=CC=C4)C(C5=CC=CC=C5)=O)CC6=CC7=C(C=CC=C7)C=C6	0.026	-0.165	1	0.348	5.55967
6A-208	CC(N1C(NC(C)=O)=C(C2=NC3=C(N=C12)C=CC=C3)C#N)CC4=CC5=C(C=CC=C5)C=C4	0.028	-0.15	1	0.463	5.52513
6A-209	CC(N1C(NC(C)=O)=C(C2=NC3=C(N=C12)C=CC=C3)C([H])=O)CC4=CC5=C(C=CC=C5)C=C4	0.028	-0.111	1	0.462	5.53169
6A-210	CC(N1C(NC(C)=O)=C(C2=NC3=C(N=C12)C=CC=C3)C(C)=O)CC4=CC5=C(C=CC=C5)C=C4	0.028	-0.105	1	0.285	5.66623
6A-211	CC(N1C(NC(C)=O)=C(C2=NC3=C(N=C12)C=CC=C3)C(C4=CC=CC=C4)=O)CC5=CC6=C(C=CC=C6)C=C5	0.029	-0.144	1	0.317	5.6613
6A-212	CC(N1C(NC(C(F)(F)F)=O)=C(C2=NC3=C(N=C12)C=CC=C3)C#N)CC4=CC5=C(C=CC=C5)C=C4	0.029	0.032	1	0.375	5.64368
6A-213	CC(N1C(NC(C(F)(F)F)=O)=C(C2=NC3=C(N=C12)C=CC=C3)C([H])=O)CC4=CC5=C(C=CC=C5)C=C4	0.028	0.019	1	0.374	5.61747
6A-214	CC(N1C(NC(C(F)(F)F)=O)=C(C2=NC3=C(N=C12)C=CC=C3)C(C)=O)CC4=CC5=C(C=CC=C5)C=C4	0.029	0.024	1	0.39	5.63116
6A-215	CC(N1C(NC(C(F)(F)F)=O)=C(C2=NC3=C(N=C12)C=CC=C3)C(C4=CC=CC=C4)=O)CC5=CC6=C(C=CC=C6)C=C5	0.026	0.005	1	0.306	5.61666
6A-216	CCC(N1C(NC(C2=CC=CC=C2)=O)=C(C3=NC4=C(N=C13)C=CC=C4)C#N)CC	0.025	-0.245	1	0.665	5.28337
6A-217	CCC(N1C(NC(C2=CC=CC=C2)=O)=C(C3=NC4=C(N=C13)C=CC=C4)C([H])=O)CC	0.025	-0.195	1	0.681	5.27873
6A-218	CCC(N1C(NC(C2=CC=CC=C2)=O)=C(C3=NC4=C(N=C13)C=CC=C4)C(C)=O)CC	0.023	-0.182	1	0.639	5.26231
6A-219	CCC(N1C(NC(C2=CC=CC=C2)=O)=C(C3=NC4=C(N=C13)C=CC=C4)C(C5=CC=CC=C5)=O)CC	0.027	-0.205	1	0.447	5.504
6A-220	CCC(N1C(NC(C)=O)=C(C2=NC3=C(N=C12)C=CC=C3)C#N)CC	0.029	-0.2	1	0.494	5.51932
6A-221	CCC(N1C(NC(C)=O)=C(C2=NC3=C(N=C12)C=CC=C3)C([H])=O)CC	0.028	-0.162	1	0.509	5.48861
6A-222	CCC(N1C(NC(C)=O)=C(C2=NC3=C(N=C12)C=CC=C3)C(C)=O)CC	0.026	-0.148	1	0.459	5.47838
6A-223	CCC(N1C(NC(C)=O)=C(C2=NC3=C(N=C12)C=CC=C3)C(C4=CC=CC=C4)=O)CC	0.028	-0.183	1	0.421	5.55194
6A-224	CCC(N1C(NC(C(F)(F)F)=O)=C(C2=NC3=C(N=C12)C=CC=C3)C#N)CC	0.029	0.012	1	0.611	5.4625
6A-225	CCC(N1C(NC(C(F)(F)F)=O)=C(C2=NC3=C(N=C12)C=CC=C3)C([H])=O)CC	0.028	-0.005	1	0.626	5.42361
6A-226	CCC(N1C(NC(C(F)(F)F)=O)=C(C2=NC3=C(N=C12)C=CC=C3)C(C)=O)CC	0.026	0.006	1	0.593	5.4001
6A-227	CCC(N1C(NC(C(F)(F)F)=O)=C(C2=NC3=C(N=C12)C=CC=C3)C(C4=CC=CC=C4)=O)CC	0.028	-0.011	1	0.43	5.57072
6A-228	O=C(C1=CC=CC=C1)NC(N2C(CC)CC3CCCC3)=C(C4=NC5=C(N=C24)C=CC=C5)C#N	0.026	-0.212	2	0.438	5.46012
6A-229	O=C(C1=CC=CC=C1)NC(N2C(CC)CC3CCCC3)=C(C4=NC5=C(N=C24)C=CC=C5)C([H])=O	0.025	-0.163	2	0.436	5.44389
6A-230	O=C(C1=CC=CC=C1)NC(N2C(CC)CC3CCCC3)=C(C4=NC5=C(N=C24)C=CC=C5)C(C)=O	0.022	-0.156	2	0.436	5.36982
6A-231	O=C(C1=CC=CC=C1)NC(N2C(CC)CC3CCCC3)=C(C4=NC5=C(N=C24)C=CC=C5)C(C6=CC=CC=C6)=O	0.022	-0.182	2	0.443	5.36067
6A-232	O=C(C)NC(N1C(CC)CC2CCCC2)=C(C3=NC4=C(N=C13)C=CC=C4)C#N	0.029	-0.17	2	0.408	5.56412
6A-233	O=C(C)NC(N1C(CC)CC2CCCC2)=C(C3=NC4=C(N=C13)C=CC=C4)C([H])=O	0.028	-0.131	2	0.412	5.54187
6A-234	O=C(C)NC(N1C(CC)CC2CCCC2)=C(C3=NC4=C(N=C13)C=CC=C4)C(C)=O	0.026	-0.123	2	0.412	5.49299
6A-235	O=C(C)NC(N1C(CC)CC2CCCC2)=C(C3=NC4=C(N=C13)C=CC=C4)C(C5=CC=CC=C5)=O	0.025	-0.16	2	0.442	5.4398
6A-236	O=C(C(F)(F)F)NC(N1C(CC)CC2CCCC2)=C(C3=NC4=C(N=C13)C=CC=C4)C#N	0.028	0.026	2	0.42	5.55917
6A-237	O=C(C(F)(F)F)NC(N1C(CC)CC2CCCC2)=C(C3=NC4=C(N=C13)C=CC=C4)C([H])=O	0.028	0.014	2	0.423	5.55512
6A-238	O=C(C(F)(F)F)NC(N1C(CC)CC2CCCC2)=C(C3=NC4=C(N=C13)C=CC=C4)C(C)=O	0.026	0.02	2	0.423	5.50595
6A-239	O=C(C(F)(F)F)NC(N1C(CC)CC2CCCC2)=C(C3=NC4=C(N=C13)C=CC=C4)C(C5=CC=CC=C5)=O	0.026	0	2	0.41	5.51279
6A-240	O=C(C1=CC=CC=C1)NC(N2C(CC)CC3CCCCC3)=C(C4=NC5=C(N=C24)C=CC=C5)C#N	0.025	-0.208	1	0.443	5.45651
6A-241	O=C(C1=CC=CC=C1)NC(N2C(CC)CC3CCCCC3)=C(C4=NC5=C(N=C24)C=CC=C5)C([H])=O	0.025	-0.159	1	0.444	5.46304
6A-242	O=C(C1=CC=CC=C1)NC(N2C(CC)CC3CCCCC3)=C(C4=NC5=C(N=C24)C=CC=C5)C(C)=O	0.023	-0.152	1	0.444	5.41401
6A-243	O=C(C1=CC=CC=C1)NC(N2C(CC)CC3CCCCC3)=C(C4=NC5=C(N=C24)C=CC=C5)C(C6=CC=CC=C6)=O	0.022	-0.179	1	0.445	5.38421
6A-244	O=C(C)NC(N1C(CC)CC2CCCCC2)=C(C3=NC4=C(N=C13)C=CC=C4)C#N	0.028	-0.167	1	0.427	5.54979
6A-245	O=C(C)NC(N1C(CC)CC2CCCCC2)=C(C3=NC4=C(N=C13)C=CC=C4)C([H])=O	0.027	-0.128	1	0.456	5.50866
6A-246	O=C(C)NC(N1C(CC)CC2CCCCC2)=C(C3=NC4=C(N=C13)C=CC=C4)C(C)=O	0.026	-0.121	1	0.447	5.49146
6A-247	O=C(C)NC(N1C(CC)CC2CCCCC2)=C(C3=NC4=C(N=C13)C=CC=C4)C(C5=CC=CC=C5)=O	0.025	-0.157	1	0.508	5.41501
6A-248	O=C(C(F)(F)F)NC(N1C(CC)CC2CCCCC2)=C(C3=NC4=C(N=C13)C=CC=C4)C#N	0.028	0.027	1	0.429	5.57713
6A-249	O=C(C(F)(F)F)NC(N1C(CC)CC2CCCCC2)=C(C3=NC4=C(N=C13)C=CC=C4)C([H])=O	0.028	0.015	1	0.433	5.57232
6A-250	O=C(C(F)(F)F)NC(N1C(CC)CC2CCCCC2)=C(C3=NC4=C(N=C13)C=CC=C4)C(C)=O	0.025	0.02	1	0.433	5.49796
6A-251	O=C(C(F)(F)F)NC(N1C(CC)CC2CCCCC2)=C(C3=NC4=C(N=C13)C=CC=C4)C(C5=CC=CC=C5)=O	0.025	0.001	1	0.42	5.50495
6A-252	O=C(C1=CC=CC=C1)NC(N2C(CC)CC3=CC=CC=C3)=C(C4=NC5=C(N=C24)C=CC=C5)C#N	0.027	-0.208	1	0.451	5.50054
6A-253	O=C(C1=CC=CC=C1)NC(N2C(CC)CC3=CC=CC=C3)=C(C4=NC5=C(N=C24)C=CC=C5)C([H])=O	0.026	-0.159	1	0.452	5.48203
6A-254	O=C(C1=CC=CC=C1)NC(N2C(CC)CC3=CC=CC=C3)=C(C4=NC5=C(N=C24)C=CC=C5)C(C)=O	0.025	-0.152	1	0.453	5.45728
6A-255	O=C(C1=CC=CC=C1)NC(N2C(CC)CC3=CC=CC=C3)=C(C4=NC5=C(N=C24)C=CC=C5)C(C6=CC=CC=C6)=O	0.023	-0.179	1	0.453	5.4032
6A-256	O=C(C)NC(N1C(CC)CC2=CC=CC=C2)=C(C3=NC4=C(N=C13)C=CC=C4)C#N	0.028	-0.167	1	0.452	5.53091
6A-257	O=C(C)NC(N1C(CC)CC2=CC=CC=C2)=C(C3=NC4=C(N=C13)C=CC=C4)C([H])=O	0.027	-0.128	1	0.438	5.52225
6A-258	O=C(C)NC(N1C(CC)CC2=CC=CC=C2)=C(C3=NC4=C(N=C13)C=CC=C4)C(C)=O	0.026	-0.121	1	0.436	5.49977
6A-259	O=C(C)NC(N1C(CC)CC2=CC=CC=C2)=C(C3=NC4=C(N=C13)C=CC=C4)C(C5=CC=CC=C5)=O	0.025	-0.157	1	0.5	5.42105
6A-260	O=C(C(F)(F)F)NC(N1C(CC)CC2=CC=CC=C2)=C(C3=NC4=C(N=C13)C=CC=C4)C#N	0.028	0.027	1	0.436	5.57184
6A-261	O=C(C(F)(F)F)NC(N1C(CC)CC2=CC=CC=C2)=C(C3=NC4=C(N=C13)C=CC=C4)C([H])=O	0.027	0.015	1	0.439	5.54276
6A-262	O=C(C(F)(F)F)NC(N1C(CC)CC2=CC=CC=C2)=C(C3=NC4=C(N=C13)C=CC=C4)C(C)=O	0.026	0.02	1	0.44	5.51771
6A-263	O=C(C(F)(F)F)NC(N1C(CC)CC2=CC=CC=C2)=C(C3=NC4=C(N=C13)C=CC=C4)C(C5=CC=CC=C5)=O	0.025	0.001	1	0.436	5.49287
6A-264	O=C(C1=CC=CC=C1)NC(N2C(CC)CC3=C4C(C=CC=C4)=CC=C3)=C(C5=NC6=C(N=C25)C=CC=C6)C#N	0.028	-0.19	1	0.425	5.54788
6A-265	O=C(C1=CC=CC=C1)NC(N2C(CC)CC3=C4C(C=CC=C4)=CC=C3)=C(C5=NC6=C(N=C25)C=CC=C6)C([H])=O	0.028	-0.142	1	0.427	5.55351
6A-266	O=C(C1=CC=CC=C1)NC(N2C(CC)CC3=C4C(C=CC=C4)=CC=C3)=C(C5=NC6=C(N=C25)C=CC=C6)C(C)=O	0.028	-0.137	1	0.428	5.55349
6A-267	O=C(C1=CC=CC=C1)NC(N2C(CC)CC3=C4C(C=CC=C4)=CC=C3)=C(C5=NC6=C(N=C25)C=CC=C6)C(C7=CC=CC=C7)=O	0.026	-0.164	1	0.429	5.49866
6A-268	O=C(C)NC(N1C(CC)CC2=C3C(C=CC=C3)=CC=C2)=C(C4=NC5=C(N=C14)C=CC=C5)C#N	0.027	-0.152	1	0.424	5.52925
6A-269	O=C(C)NC(N1C(CC)CC2=C3C(C=CC=C3)=CC=C2)=C(C4=NC5=C(N=C14)C=CC=C5)C([H])=O	0.027	-0.112	1	0.413	5.5435
6A-270	O=C(C)NC(N1C(CC)CC2=C3C(C=CC=C3)=CC=C2)=C(C4=NC5=C(N=C14)C=CC=C5)C(C)=O	0.027	-0.108	1	0.431	5.53051
6A-271	O=C(C)NC(N1C(CC)CC2=C3C(C=CC=C3)=CC=C2)=C(C4=NC5=C(N=C14)C=CC=C5)C(C6=CC=CC=C6)=O	0.026	-0.143	1	0.551	5.40966
6A-272	O=C(C(F)(F)F)NC(N1C(CC)CC2=C3C(C=CC=C3)=CC=C2)=C(C4=NC5=C(N=C14)C=CC=C5)C#N	0.027	0.033	1	0.416	5.5628
6A-273	O=C(C(F)(F)F)NC(N1C(CC)CC2=C3C(C=CC=C3)=CC=C2)=C(C4=NC5=C(N=C14)C=CC=C5)C([H])=O	0.027	0.023	1	0.419	5.55905
6A-274	O=C(C(F)(F)F)NC(N1C(CC)CC2=C3C(C=CC=C3)=CC=C2)=C(C4=NC5=C(N=C14)C=CC=C5)C(C)=O	0.027	0.026	1	0.42	5.55874
6A-275	O=C(C(F)(F)F)NC(N1C(CC)CC2=C3C(C=CC=C3)=CC=C2)=C(C4=NC5=C(N=C14)C=CC=C5)C(C6=CC=CC=C6)=O	0.026	0.007	1	0.411	5.53768
6A-276	O=C(C1=CC=CC=C1)NC(N2C(CC)CC3=CC4=C(C=CC=C4)C=C3)=C(C5=NC6=C(N=C25)C=CC=C6)C#N	0.025	-0.188	1	0.46	5.44665
6A-277	O=C(C1=CC=CC=C1)NC(N2C(CC)CC3=CC4=C(C=CC=C4)C=C3)=C(C5=NC6=C(N=C25)C=CC=C6)C([H])=O	0.025	-0.139	1	0.462	5.45242
6A-278	O=C(C1=CC=CC=C1)NC(N2C(CC)CC3=CC4=C(C=CC=C4)C=C3)=C(C5=NC6=C(N=C25)C=CC=C6)C(C)=O	0.023	-0.134	1	0.462	5.4031
6A-279	O=C(C1=CC=CC=C1)NC(N2C(CC)CC3=CC4=C(C=CC=C4)C=C3)=C(C5=NC6=C(N=C25)C=CC=C6)C(C7=CC=CC=C7)=O	0.021	-0.162	1	0.463	5.34811
6A-280	O=C(C)NC(N1C(CC)CC2=CC3=C(C=CC=C3)C=C2)=C(C4=NC5=C(N=C14)C=CC=C5)C#N	0.027	-0.148	1	0.559	5.42791
6A-281	O=C(C)NC(N1C(CC)CC2=CC3=C(C=CC=C3)C=C2)=C(C4=NC5=C(N=C14)C=CC=C5)C([H])=O	0.027	-0.109	1	0.545	5.44428
6A-282	O=C(C)NC(N1C(CC)CC2=CC3=C(C=CC=C3)C=C2)=C(C4=NC5=C(N=C14)C=CC=C5)C(C)=O	0.026	-0.104	1	0.554	5.41319
6A-283	O=C(C)NC(N1C(CC)CC2=CC3=C(C=CC=C3)C=C2)=C(C4=NC5=C(N=C14)C=CC=C5)C(C6=CC=CC=C6)=O	0.023	-0.141	1	0.639	5.2684
6A-284	O=C(C(F)(F)F)NC(N1C(CC)CC2=CC3=C(C=CC=C3)C=C2)=C(C4=NC5=C(N=C14)C=CC=C5)C#N	0.027	0.034	1	0.45	5.53728
6A-285	O=C(C(F)(F)F)NC(N1C(CC)CC2=CC3=C(C=CC=C3)C=C2)=C(C4=NC5=C(N=C14)C=CC=C5)C([H])=O	0.027	0.023	1	0.452	5.53413
6A-286	O=C(C(F)(F)F)NC(N1C(CC)CC2=CC3=C(C=CC=C3)C=C2)=C(C4=NC5=C(N=C14)C=CC=C5)C(C)=O	0.025	0.027	1	0.453	5.4839
6A-287	O=C(C(F)(F)F)NC(N1C(CC)CC2=CC3=C(C=CC=C3)C=C2)=C(C4=NC5=C(N=C14)C=CC=C5)C(C6=CC=CC=C6)=O	0.023	0.008	1	0.503	5.39325

## Sheet: Scaffold B
Compound	SMILE	H3e	E3v	Predicted pEC50
1B-1	O=C1N(C=CC=C1C2=NC3=C(S2)C=CC=C3)CC4=CC=C(O)C=C4	2.71	0.192	5.74076
1B-2	O=C1N(C=CC=C1C2=NC3=C(S2)C=CC=C3)CC4=CC=C(OC)C=C4	2.56	0.224	5.73897
1B-3	O=C1N(C=CC=C1C2=NC3=C(S2)C=CC=C3)CC4=CC=C(OCC5CCCCC5)C=C4	3.889	0.24	7.97731
1B-4	O=C1N(C=CC=C1C2=NC3=C(S2)C=CC=C3)CC4=CC=C(OCC5=CC=CC=C5)C=C4	3.423	0.27	7.4567
1B-5	O=C1N(C=CC=C1C2=NC3=C(S2)C=CC=C3)CC4=CC=C(OC(C)=O)C=C4	2.893	0.225	6.27749
1B-6	O=C1N(C=CC=C1C2=NC3=C(S2)C=CC=C3)CC4=CC=C(OC(C(F)(F)F)=O)C=C4	3.11	0.213	6.53454
1B-7	O=C1N(C=CC=C1C2=NC3=C(S2)C=CC=C3)CC4=CC=C(C(C)=O)C=C4	2.903	0.234	6.36022
1B-8	O=C1N(C=CC=C1C2=NC3=C(S2)C=CC=C3)CC4=CC=C(C(C(F)(F)F)=O)C=C4	3.152	0.235	6.76477
1B-9	O=C1N(C=CC=C1C2=NC3=C(S2)C=C(O)C(O)=C3)CC4=CC=CC=C4	2.777	0.194	5.86246
1B-10	O=C1N(C=CC=C1C2=NC3=C(S2)C=C(OC)C(O)=C3)CC4=CC=CC=C4	2.56	0.199	5.55346
1B-11	O=C1N(C=CC=C1C2=NC3=C(S2)C=C(OC(F)(F)F)C(O)=C3)CC4=CC=CC=C4	2.635	0.199	5.67308
1B-12	O=C1N(C=CC=C1C2=NC3=C(S2)C=C([N+]([O-])=O)C(O)=C3)CC4=CC=CC=C4	2.806	0.187	5.85677
1B-13	O=C1N(C=CC=C1C2=NC3=C(S2)C=C(OC)C(OC)=C3)CC4=CC=CC=C4	2.526	0.186	5.40277
1B-14	O=C1N(C=CC=C1C2=NC3=C(S2)C=C(O)C(OC)=C3)CC4=CC=CC=C4	2.563	0.196	5.53599
1B-15	O=C1N(C=CC=C1C2=NC3=C(S2)C=C(OC(F)(F)F)C(OC)=C3)CC4=CC=CC=C4	2.591	0.201	5.61775
1B-16	O=C1N(C=CC=C1C2=NC3=C(S2)C=C([N+]([O-])=O)C(OC)=C3)CC4=CC=CC=C4	2.69	0.192	5.70886
1B-17	O=C1N(C=CC=C1C2=NC3=C(S2)C=C(OC(F)(F)F)C(OC(F)(F)F)=C3)CC4=CC=CC=C4	2.647	0.213	5.7961
1B-18	O=C1N(C=CC=C1C2=NC3=C(S2)C=C(O)C(OC(F)(F)F)=C3)CC4=CC=CC=C4	2.617	0.197	5.62953
1B-19	O=C1N(C=CC=C1C2=NC3=C(S2)C=C(OC)C(OC(F)(F)F)=C3)CC4=CC=CC=C4	2.54	0.187	5.43252
1B-20	O=C1N(C=CC=C1C2=NC3=C(S2)C=C([N+]([O-])=O)C(OC(F)(F)F)=C3)CC4=CC=CC=C4	2.659	0.189	5.63716
1B-21	O=C1N(C=CC=C1C2=NC3=C(S2)C=C([N+]([O-])=O)C([N+]([O-])=O)=C3)CC4=CC=CC=C4	2.816	0.21	6.04338
1B-22	O=C1N(C=CC=C1C2=NC3=C(S2)C=C(O)C([N+]([O-])=O)=C3)CC4=CC=CC=C4	2.796	0.205	5.97438
1B-23	O=C1N(C=CC=C1C2=NC3=C(S2)C=C(OC)C([N+]([O-])=O)=C3)CC4=CC=CC=C4	2.708	0.194	5.75241
1B-24	O=C1N(C=CC=C1C2=NC3=C(S2)C=C(OC(F)(F)F)C([N+]([O-])=O)=C3)CC4=CC=CC=C4	2.663	0.21	5.79936
1B-25	O=C1N(C=CC=C1C2=NC3=C(S2)C=CC(F)=C3)CC4=CC=CC=C4	2.721	0.191	5.75088
1B-26	O=C1N(C=CC=C1C2=NC3=C(S2)C=CC(Cl)=C3)CC4=CC=CC=C4	2.669	0.2	5.73473
1B-27	O=C1N(C=CC=C1C2=NC3=C(S2)C=CC(Br)=C3)CC4=CC=CC=C4	2.641	0.206	5.73459
1B-28	O=C1N(C=CC=C1C2=NC3=C(S2)C=CC(I)=C3)CC4=CC=CC=C4	2.594	0.21	5.68931
2B-1	O=C1N(C=CC=C1C2=NC3=C(S2)C=CC=C3)CC4=CC=C(CC)C=C4	2.86	0.201	6.04677
2B-2	O=C1N(C=CC=C1C2=NC3=C(S2)C=CC=C3)CC4=CC=C(C(C)(C)C)C=C4	3.059	0.242	6.66839
2B-3	O=C1N(C=CC=C1C2=NC3=C(S2)C=CC=C3)CC4=CC=C(C5CCCCC5)C=C4	3.812	0.263	8.02517
2B-4	O=C1N(C=CC=C1C2=NC3=C(S2)C=CC=C3)CC4=CC=C(C5=CC=CC=C5)C=C4	3.257	0.254	7.07322
3B-1	O=C1N(C=CC=C1C2=NC3=C(S2)C=CC=C3)CC4=CC=C(F)C=C4	2.783	0.191	5.84976
3B-2	O=C1N(C=CC=C1C2=NC3=C(S2)C=CC=C3)CC4=CC=C(Br)C=C4	2.67	0.244	6.06281
3B-3	O=C1N(C=CC=C1C2=NC3=C(S2)C=CC=C3)CC4=CC=C(I)C=C4	2.604	0.253	6.02433
3B-4	O=C1N(C=CC=C1C2=NC3=C(S2)C=CC(F)=C3)CC4=CC=C(C5CCCCC5)C=C4	3.923	0.272	8.26899
3B-5	O=C1N(C=CC=C1C2=NC3=C(S2)C=CC(Cl)=C3)CC4=CC=C(C5CCCCC5)C=C4	3.871	0.277	8.22315
3B-6	O=C1N(C=CC=C1C2=NC3=C(S2)C=CC(Br)=C3)CC4=CC=C(C5CCCCC5)C=C4	3.838	0.274	8.14826
3B-7	O=C1N(C=CC=C1C2=NC3=C(S2)C=CC(I)=C3)CC4=CC=C(C5CCCCC5)C=C4	3.788	0.273	8.0611
3B-8	O=C1N(C=CC=C1C2=NC3=C(S2)C=CC(F)=C3)CC4=CC=C(C5=CC=CC=C5)C=C4	3.349	0.243	7.13833
3B-9	O=C1N(C=CC=C1C2=NC3=C(S2)C=CC(Cl)=C3)CC4=CC=C(C5=CC=CC=C5)C=C4	3.296	0.242	7.04638
3B-10	O=C1N(C=CC=C1C2=NC3=C(S2)C=CC(Br)=C3)CC4=CC=C(C5=CC=CC=C5)C=C4	3.268	0.241	6.9943
3B-11	O=C1N(C=CC=C1C2=NC3=C(S2)C=CC(I)=C3)CC4=CC=C(C5=CC=CC=C5)C=C4	3.268	0.262	7.15013
4B-1	O=C1N(C=CC=C1C2=NC3=C(S2)C=CC=C3)CC4=CC=C(F)C(F)=C4	2.951	0.191	6.11771
4B-2	O=C1N(C=CC=C1C2=NC3=C(S2)C=CC=C3)CC4=CC=C(F)C(Cl)=C4	2.89	0.191	6.02042
4B-3	O=C1N(C=CC=C1C2=NC3=C(S2)C=CC=C3)CC4=CC=C(F)C(Br)=C4	2.858	0.191	5.96938
4B-4	O=C1N(C=CC=C1C2=NC3=C(S2)C=CC=C3)CC4=CC=C(F)C(I)=C4	2.803	0.209	6.01523
4B-5	O=C1N(C=CC=C1C2=NC3=C(S2)C=CC=C3)CC4=CC=C(F)C(C(F)(F)F)=C4	2.869	0.188	5.96467
4B-6	O=C1N(C=CC=C1C2=NC3=C(S2)C=CC=C3)CC4=CC=C(F)C(C(C)=O)=C4	2.751	0.182	5.73195
4B-7	O=C1N(C=CC=C1C2=NC3=C(S2)C=CC=C3)CC4=CC=C(F)C(C(C(F)(F)F)=O)=C4	2.931	0.178	5.98935
4B-8	O=C1N(C=CC=C1C2=NC3=C(S2)C=CC=C3)CC4=CC=C(F)C([N+]([O-])=O)=C4	2.878	0.199	6.06064
4B-9	O=C1N(C=CC=C1C2=NC3=C(S2)C=CC=C3)CC4=CC=C(Cl)C(F)=C4	2.861	0.226	6.23387
4B-10	O=C1N(C=CC=C1C2=NC3=C(S2)C=CC=C3)CC4=CC=C(Cl)C(Br)=C4	2.78	0.216	6.03049
4B-11	O=C1N(C=CC=C1C2=NC3=C(S2)C=CC=C3)CC4=CC=C(Cl)C(I)=C4	2.73	0.213	5.92848
4B-12	O=C1N(C=CC=C1C2=NC3=C(S2)C=CC=C3)CC4=CC=C(Cl)C(C(F)(F)F)=C4	2.826	0.209	6.05191
4B-13	O=C1N(C=CC=C1C2=NC3=C(S2)C=CC=C3)CC4=CC=C(Cl)C(C(C)=O)=C4	2.839	0.223	6.17653
4B-14	O=C1N(C=CC=C1C2=NC3=C(S2)C=CC=C3)CC4=CC=C(Cl)C(C(C(F)(F)F)=O)=C4	2.933	0.234	6.40807
4B-15	O=C1N(C=CC=C1C2=NC3=C(S2)C=CC=C3)CC4=CC=C(Cl)C([N+]([O-])=O)=C4	2.806	0.21	6.02743
4B-16	O=C1N(C=CC=C1C2=NC3=C(S2)C=CC=C3)CC4=CC=C(Br)C(F)=C4	2.814	0.242	6.27764
4B-17	O=C1N(C=CC=C1C2=NC3=C(S2)C=CC=C3)CC4=CC=C(Br)C(Cl)=C4	2.788	0.234	6.17681
4B-18	O=C1N(C=CC=C1C2=NC3=C(S2)C=CC=C3)CC4=CC=C(Br)C(Br)=C4	2.738	0.228	6.05254
4B-19	O=C1N(C=CC=C1C2=NC3=C(S2)C=CC=C3)CC4=CC=C(Br)C(I)=C4	2.69	0.223	5.93889
4B-20	O=C1N(C=CC=C1C2=NC3=C(S2)C=CC=C3)CC4=CC=C(Br)C(C(F)(F)F)=C4	2.804	0.22	6.09844
4B-21	O=C1N(C=CC=C1C2=NC3=C(S2)C=CC=C3)CC4=CC=C(Br)C(C(C)=O)=C4	2.816	0.232	6.20662
4B-22	O=C1N(C=CC=C1C2=NC3=C(S2)C=CC=C3)CC4=CC=C(Br)C(C(C(F)(F)F)=O)=C4	2.899	0.202	6.1164
4B-23	O=C1N(C=CC=C1C2=NC3=C(S2)C=CC=C3)CC4=CC=C(Br)C([N+]([O-])=O)=C4	2.833	0.254	6.39698
4B-24	O=C1N(C=CC=C1C2=NC3=C(S2)C=CC=C3)CC4=CC=C(I)C(F)=C4	2.736	0.25	6.2126
4B-25	O=C1N(C=CC=C1C2=NC3=C(S2)C=CC=C3)CC4=CC=C(I)C(Cl)=C4	2.711	0.239	6.0911
4B-26	O=C1N(C=CC=C1C2=NC3=C(S2)C=CC=C3)CC4=CC=C(I)C(Br)=C4	2.726	0.167	5.58077
4B-27	O=C1N(C=CC=C1C2=NC3=C(S2)C=CC=C3)CC4=CC=C(I)C(I)=C4	2.624	0.228	5.87072
4B-28	O=C1N(C=CC=C1C2=NC3=C(S2)C=CC=C3)CC4=CC=C(I)C(C(F)(F)F)=C4	2.766	0.23	6.11204
4B-29	O=C1N(C=CC=C1C2=NC3=C(S2)C=CC=C3)CC4=CC=C(I)C(C(C)=O)=C4	2.792	0.238	6.21287
4B-30	O=C1N(C=CC=C1C2=NC3=C(S2)C=CC=C3)CC4=CC=C(I)C(C(C(F)(F)F)=O)=C4	2.863	0.276	6.60807
4B-31	O=C1N(C=CC=C1C2=NC3=C(S2)C=CC=C3)CC4=CC=C(I)C([N+]([O-])=O)=C4	2.718	0.244	6.13937
4B-32	O=C1N(C=CC=C1C2=NC3=C(S2)C=CC=C3)CC4=CC=C(C(F)(F)F)C(F)=C4	2.857	0.198	6.01973
4B-33	O=C1N(C=CC=C1C2=NC3=C(S2)C=CC=C3)CC4=CC=C(C(F)(F)F)C(Cl)=C4	2.826	0.191	5.91835
4B-34	O=C1N(C=CC=C1C2=NC3=C(S2)C=CC=C3)CC4=CC=C(C(F)(F)F)C(Br)=C4	2.81	0.187	5.86315
4B-35	O=C1N(C=CC=C1C2=NC3=C(S2)C=CC=C3)CC4=CC=C(C(F)(F)F)C(I)=C4	2.784	0.183	5.792
4B-36	O=C1N(C=CC=C1C2=NC3=C(S2)C=CC=C3)CC4=CC=C(C(F)(F)F)C(C(F)(F)F)=C4	2.819	0.207	6.0259
4B-37	O=C1N(C=CC=C1C2=NC3=C(S2)C=CC=C3)CC4=CC=C(C(F)(F)F)C(C(C)=O)=C4	2.799	0.202	5.95691
4B-38	O=C1N(C=CC=C1C2=NC3=C(S2)C=CC=C3)CC4=CC=C(C(F)(F)F)C(C(C(F)(F)F)=O)=C4	2.679	0.2	5.75068
4B-39	O=C1N(C=CC=C1C2=NC3=C(S2)C=CC=C3)CC4=CC=C(C(F)(F)F)C([N+]([O-])=O)=C4	2.822	0.195	5.94165
4B-40	O=C1N(C=CC=C1C2=NC3=C(S2)C=CC=C3)CC4=CC=C(C(C)=O)C(F)=C4	2.916	0.226	6.32159
4B-41	O=C1N(C=CC=C1C2=NC3=C(S2)C=CC=C3)CC4=CC=C(C(C)=O)C(Cl)=C4	2.835	0.2	5.99948
4B-42	O=C1N(C=CC=C1C2=NC3=C(S2)C=CC=C3)CC4=CC=C(C(C)=O)C(Br)=C4	2.837	0.187	5.90621
4B-43	O=C1N(C=CC=C1C2=NC3=C(S2)C=CC=C3)CC4=CC=C(C(C)=O)C(I)=C4	2.816	0.184	5.85046
4B-44	O=C1N(C=CC=C1C2=NC3=C(S2)C=CC=C3)CC4=CC=C(C(C)=O)C(C(F)(F)F)=C4	2.821	0.199	5.96973
4B-45	O=C1N(C=CC=C1C2=NC3=C(S2)C=CC=C3)CC4=CC=C(C(C)=O)C(C(C)=O)=C4	2.747	0.245	6.19304
4B-46	O=C1N(C=CC=C1C2=NC3=C(S2)C=CC=C3)CC4=CC=C(C(C)=O)C(C(C(F)(F)F)=O)=C4	2.857	0.234	6.28686
4B-47	O=C1N(C=CC=C1C2=NC3=C(S2)C=CC=C3)CC4=CC=C(C(C)=O)C([N+]([O-])=O)=C4	2.922	0.206	6.18276
4B-48	O=C1N(C=CC=C1C2=NC3=C(S2)C=CC=C3)CC4=CC=C(C(C(F)(F)F)=O)C(F)=C4	3.213	0.226	6.79528
4B-49	O=C1N(C=CC=C1C2=NC3=C(S2)C=CC=C3)CC4=CC=C(C(C(F)(F)F)=O)C(Cl)=C4	3.08	0.198	6.37539
4B-50	O=C1N(C=CC=C1C2=NC3=C(S2)C=CC=C3)CC4=CC=C(C(C(F)(F)F)=O)C(Br)=C4	3.057	0.192	6.29419
4B-51	O=C1N(C=CC=C1C2=NC3=C(S2)C=CC=C3)CC4=CC=C(C(C(F)(F)F)=O)C(I)=C4	3.07	0.223	6.54495
4B-52	O=C1N(C=CC=C1C2=NC3=C(S2)C=CC=C3)CC4=CC=C(C(C(F)(F)F)=O)C(C(F)(F)F)=C4	3.061	0.255	6.76804
4B-53	O=C1N(C=CC=C1C2=NC3=C(S2)C=CC=C3)CC4=CC=C(C(C(F)(F)F)=O)C(C(C)=O)=C4	3.009	0.269	6.78899
4B-54	O=C1N(C=CC=C1C2=NC3=C(S2)C=CC=C3)CC4=CC=C(C(C(F)(F)F)=O)C(C(C(F)(F)F)=O)=C4	3.103	0.226	6.61984
4B-55	O=C1N(C=CC=C1C2=NC3=C(S2)C=CC=C3)CC4=CC=C(C(C(F)(F)F)=O)C([N+]([O-])=O)=C4	3.017	0.198	6.27491
4B-56	O=C1N(C=CC=C1C2=NC3=C(S2)C=CC=C3)CC4=CC=C([N+]([O-])=O)C(F)=C4	2.853	0.221	6.18401
4B-57	O=C1N(C=CC=C1C2=NC3=C(S2)C=CC=C3)CC4=CC=C([N+]([O-])=O)C(Cl)=C4	2.826	0.2	5.98513
4B-58	O=C1N(C=CC=C1C2=NC3=C(S2)C=CC=C3)CC4=CC=C([N+]([O-])=O)C(Br)=C4	2.828	0.237	6.26286
4B-59	O=C1N(C=CC=C1C2=NC3=C(S2)C=CC=C3)CC4=CC=C([N+]([O-])=O)C(I)=C4	2.766	0.186	5.78555
4B-60	O=C1N(C=CC=C1C2=NC3=C(S2)C=CC=C3)CC4=CC=C([N+]([O-])=O)C(C(F)(F)F)=C4	2.816	0.215	6.08048
4B-61	O=C1N(C=CC=C1C2=NC3=C(S2)C=CC=C3)CC4=CC=C([N+]([O-])=O)C(C(C)=O)=C4	2.841	0.234	6.26134
4B-62	O=C1N(C=CC=C1C2=NC3=C(S2)C=CC=C3)CC4=CC=C([N+]([O-])=O)C(C(C(F)(F)F)=O)=C4	2.902	0.225	6.29184
4B-63	O=C1N(C=CC=C1C2=NC3=C(S2)C=CC=C3)CC4=CC=C([N+]([O-])=O)C([N+]([O-])=O)=C4	2.786	0.207	5.97327
5B-1	O=C(C1=C(N(C2=C1C=C(OCC(CN3N=C(C=C3C)C)O)C=C2)C)C)OCCC	3.293	0.182	6.59638
5B-2	O=C(C1=C(N(C2=C1C=C(OCC(CN3N=C(C=C3C)C)O)C=C2)C)C)OCC(C)(C)C	3.373	0.229	7.07272
5B-3	O=C(C1=C(N(C2=C1C=C(OCC(CN3N=C(C=C3C)C)O)C=C2)C)C)OCC4=CC=CC=C4	3.411	0.252	7.30399
5B-4	CCOC(C1=C(N(C2=C1C=C(OCC(CN3N=C(C=C3C)CC)O)C=C2)C)C)=O	2.846	0.17	5.79442
5B-5	O=C(C1=C(N(C2=C1C=C(OCC(CN3N=C(C=C3C)CC)O)C=C2)C)C)OCCC	3.815	0.245	7.89639
5B-6	O=C(C1=C(N(C2=C1C=C(OCC(CN3N=C(C=C3C)CC)O)C=C2)C)C)OCC(C)(C)C	3.118	0.18	6.30243
5B-7	O=C(C1=C(N(C2=C1C=C(OCC(CN3N=C(C=C3C)CC)O)C=C2)C)C)OCC4=CC=CC=C4	4.104	0.295	8.72833
5B-8	CCOC(C1=C(N(C2=C1C=C(OCC(CN3N=C(C=C3C)C(C)(C)C)O)C=C2)C)C)=O	3.467	0.2	7.00746
5B-9	O=C(C1=C(N(C2=C1C=C(OCC(CN3N=C(C=C3C)C(C)(C)C)O)C=C2)C)C)OCCC	4.26	0.269	8.78421
5B-10	O=C(C1=C(N(C2=C1C=C(OCC(CN3N=C(C=C3C)C(C)(C)C)O)C=C2)C)C)OCC(C)(C)C	3.69	0.243	7.68219
5B-11	O=C(C1=C(N(C2=C1C=C(OCC(CN3N=C(C=C3C)C(C)(C)C)O)C=C2)C)C)OCC4=CC=CC=C4	4.187	0.235	8.41549
